# Supplementary material for: Machine learning designs new GCGR/GLP-1R dual agonists with enhanced biological potency
Source: Nat Chem. 2024 May 16;16(9):1436–44. doi: 10.1038/s41557-024-01532-x (PMC11374683; doi:10.1038/s41557-024-01532-x)
Supplement: Supplementary file 3 — The potencies of peptides designed in this study by the multi-task neural-network ensemble model against human GCGR were measured in triplicate, in three independent measurements. The results of each experiment are reported (in pM), together with an arithmetic mean μ and the standard deviation σ. [file 41557_2024_1532_MOESM3_ESM.xlsx]

## Sheet: data_GLP-1R
peptide	n=1	n=2	n=3	𝝈 [pM]	𝝁 [pM]
GLP1 (7-36 amide)	2.12	0.87	1.1	0.67	1.36
Glucagon	216	247	155	46.81	206
P1	0.48	0.91	0.85	0.74	0.23
P2	1.15	3.31	2.32	2.26	1.08
P3	0.13	0.6	0.67	0.47	0.29
P4	16.5	28.5	24.3	23.1	6.09
P5	79.1	53.2	71.7	68	13.34
P6	>280000	>700000	>705000	561667	243943
P7	126000	495000	312000	311000	184502
P8	>280000	>280000	>276000	278667	2309.4
P9	>280000	>280000	>274000	278000	3464.1
P10	>280000	>700000	>680000	553333	236925
P11	417	515	553	495	70.17
P12	1.55	1.5	3.05	2.03	0.88
P13	2.61	6.67	6.73	5.34	2.36
P14	0.89	2.56	2.81	2.09	1.04
P15	21.4	19.1	8.61	16.37	6.82
