# Supplementary material for: Machine learning designs new GCGR/GLP-1R dual agonists with enhanced biological potency
Source: Nat Chem. 2024 May 16;16(9):1436–44. doi: 10.1038/s41557-024-01532-x (PMC11374683; doi:10.1038/s41557-024-01532-x)
Supplement: Supplementary file 4 — The potencies of peptides designed in this study by the multi-task neural-network ensemble model against human GLP-1R were measured in triplicate, in three independent measurements. The results are reported (in pM), together with an arithmetic mean μ and the standard deviation σ. [file 41557_2024_1532_MOESM4_ESM.xlsx]

## Sheet: data_GCGR
peptide	n=1	n=2	n=3	𝝈 [pM]	𝝁 [pM]
Glucagon	0.96	1.27	1.24	0.17	1.16
P1	1.13	2.68	1.95	0.78	1.92
P2	0.13	0.26	0.15	0.07	0.18
P3	0.07	0.13	0.17	0.05	0.12
P4	4.8	4.2	6.06	0.95	5.02
P5	2.25	2.38	3.5	0.69	2.71
P6	15400	31700	24900	8187.19	24000
P7	48800	74900	82500	17676.1	68733.3
P8	>280000	>280000	>276000	2309.4	278667
P9	>280000	>280000	>274000	3464.1	278000
P10	213000	400000	396000	106829	336333
P11	>300000	>300000	>302000	1154.7	300667
P12	85.2	100	86.4	8.22	90.53
P13	484	804	552	168.59	613.33
P14	106	244	133	73.14	161
P15	190	379	246	97.08	271.67
