# Supplementary material for: Machine learning designs new GCGR/GLP-1R dual agonists with enhanced biological potency
Source: Nat Chem. 2024 May 16;16(9):1436–44. doi: 10.1038/s41557-024-01532-x (PMC11374683; doi:10.1038/s41557-024-01532-x)
Supplement: Supplementary file 5 — The predictions of multi-task neural-network model ensemble for glucagon orthologues sequences collected from the NCBI database. [file 41557_2024_1532_MOESM5_ESM.xlsx]

## Sheet: ensemble_predictions
No.	NCBI ID	species name	Predicted potency at GCGR	Predicted potency at GLP-1R	sequence	length
1	NP_002045.1	Homo sapiens	-10.9627	-10.362	HSQGTFTSDYSKYLDSRRAQDFVQWLMNT-	30
2	NP_001003044.1	Canis lupus familiaris	-10.9627	-10.362	HSQGTFTSDYSKYLDSRRAQDFVQWLMNT-	30
3	NP_001006913.1	Xenopus tropicalis	-10.8717	-10.3185	HSQGTFTSDYSKYLDSRRAQDFIQWLMNT-	30
4	NP_001079142.1	Xenopus laevis	-10.9627	-10.362	HSQGTFTSDYSKYLDSRRAQDFVQWLMNT-	30
5	NP_001166423.1	Cavia porcellus	-10.8749	-10.0247	HSQGTFTSDYSKYLDSRRAQQFLKWLLNV-	30
6	NP_001177094.1	Gallus gallus	-11.0838	-10.4452	HSQGTFTSDYSKYLDSRRAQDFVQWLMST-	30
7	NP_001187117.1	Ictalurus punctatus	-9.9372	-9.6337	HSEGTFSNDYSKYLETRRAQDFIQWLMNS-	30
8	NP_001258699.1	Danio rerio	-9.9901	-9.7617	HSEGTFSNDYSKYLETRRAQDFVQWLMNA-	30
9	NP_001273777.1	Alligator sinensis	-10.8896	-10.1911	HSQGTFTSDYSKYLDTRRAQDFVQWLMST-	30
10	NP_032126.1	Mus musculus	-10.9627	-10.362	HSQGTFTSDYSKYLDSRRAQDFVQWLMNT-	30
11	NP_036839.2	Rattus norvegicus	-10.9627	-10.362	HSQGTFTSDYSKYLDSRRAQDFVQWLMNT-	30
12	NP_776341.1	Bos taurus	-10.9627	-10.362	HSQGTFTSDYSKYLDSRRAQDFVQWLMNT-	30
13	NP_999489.1	Sus scrofa	-10.9627	-10.362	HSQGTFTSDYSKYLDSRRAQDFVQWLMNT-	30
14	XP_001093871.2	Macaca mulatta	-10.9627	-10.362	HSQGTFTSDYSKYLDSRRAQDFVQWLMNT-	30
15	XP_002197220.1	Taeniopygia guttata	-10.6683	-9.9902	HSQGTFTSDYTKYLDTRRAQDFVQWLMST-	30
16	XP_002749449.1	Callithrix jacchus	-10.9627	-10.362	HSQGTFTSDYSKYLDSRRAQDFVQWLMNT-	30
17	XP_002812569.1	Pongo abelii	-10.9627	-10.362	HSQGTFTSDYSKYLDSRRAQDFVQWLMNT-	30
18	XP_003207643.1	Meleagris gallopavo	-11.0838	-10.4452	HSQGTFTSDYSKYLDSRRAQDFVQWLMST-	30
19	XP_003266221.2	Nomascus leucogenys	-10.9627	-10.362	HSQGTFTSDYSKYLDSRRAQDFVQWLMNT-	30
20	XP_003309324.1	Pan troglodytes	-10.9627	-10.362	HSQGTFTSDYSKYLDSRRAQDFVQWLMNT-	30
21	XP_003795188.1	Otolemur garnettii	-10.9627	-10.362	HSQGTFTSDYSKYLDSRRAQDFVQWLMNT-	30
22	XP_003820986.1	Pan paniscus	-10.9627	-10.362	HSQGTFTSDYSKYLDSRRAQDFVQWLMNT-	30
23	XP_003907591.1	Papio anubis	-10.9627	-10.362	HSQGTFTSDYSKYLDSRRAQDFVQWLMNT-	30
24	XP_004032757.2	Gorilla gorilla gorilla	-10.9348	-10.2777	HSQGTFTSDYSKYLDSRRAQDFVQWLMNN-	30
25	XP_004283667.1	Orcinus orca	-10.9627	-10.362	HSQGTFTSDYSKYLDSRRAQDFVQWLMNT-	30
26	XP_004410248.1	Odobenus rosmarus divergens	-11.0838	-10.4452	HSQGTFTSDYSKYLDSRRAQDFVQWLMST-	30
27	XP_004464463.1	Dasypus novemcinctus	-10.9627	-10.362	HSQGTFTSDYSKYLDSRRAQDFVQWLMNT-	30
28	XP_004557704.1	Maylandia zebra	-10.0926	-9.5629	HSEGTFSNDYSKYLETRRAQDFVQWLKNS-	30
29	XP_004577175.1	Ochotona princeps	-10.9627	-10.362	HSQGTFTSDYSKYLDSRRAQDFVQWLMNT-	30
30	XP_004608153.1	Sorex araneus	-11.0175	-10.3313	HSQGTFTSDYSKYLDSRRAQDFVRWLMNT-	30
31	XP_004629927.1	Octodon degus	-10.3431	-9.0447	HSQGTFTSDYSKFLDTRRAQDFLDWLKNT-	30
32	XP_004674663.1	Condylura cristata	-10.9627	-10.362	HSQGTFTSDYSKYLDSRRAQDFVQWLMNT-	30
33	XP_004703845.1	Echinops telfairi	-11.0838	-10.4452	HSQGTFTSDYSKYLDSRRAQDFVQWLMST-	30
34	XP_004744012.1	Mustela putorius furo	-11.0838	-10.4452	HSQGTFTSDYSKYLDSRRAQDFVQWLMST-	30
35	XP_004835915.1	Heterocephalus glaber	-10.9627	-10.362	HSQGTFTSDYSKYLDSRRAQDFVQWLMNT-	30
36	XP_005049476.1	Ficedula albicollis	-10.6683	-9.9902	HSQGTFTSDYTKYLDTRRAQDFVQWLMST-	30
37	XP_005290410.2	Chrysemys picta bellii	-10.8896	-10.1911	HSQGTFTSDYSKYLDTRRAQDFVQWLMST-	30
38	XP_005315798.1	Ictidomys tridecemlineatus	-10.9627	-10.362	HSQGTFTSDYSKYLDSRRAQDFVQWLMNT-	30
39	XP_005415875.1	Geospiza fortis	-10.6683	-9.9902	HSQGTFTSDYTKYLDTRRAQDFVQWLMST-	30
40	XP_005485310.1	Zonotrichia albicollis	-10.6683	-9.9902	HSQGTFTSDYTKYLDTRRAQDFVQWLMST-	30
41	XP_005519797.1	Pseudopodoces humilis	-10.6683	-9.9902	HSQGTFTSDYTKYLDTRRAQDFVQWLMST-	30
42	XP_005573376.1	Macaca fascicularis	-10.9627	-10.362	HSQGTFTSDYSKYLDSRRAQDFVQWLMNT-	30
43	XP_005601602.1	Equus caballus	-10.9627	-10.362	HSQGTFTSDYSKYLDSRRAQDFVQWLMNT-	30
44	XP_005676102.1	Capra hircus	-10.9627	-10.362	HSQGTFTSDYSKYLDSRRAQDFVQWLMNT-	30
45	XP_005859469.2	Myotis brandtii	-11.0011	-10.2371	HSQGTFTSDYSKYLDTRRAQDFVEWLMTS-	30
46	XP_005918277.1	Haplochromis burtoni	-10.0926	-9.5629	HSEGTFSNDYSKYLETRRAQDFVQWLKNS-	30
47	XP_006004407.1	Latimeria chalumnae	-10.5452	-9.8259	HSQGTFTSDYTKYLDTIRAQDFVQWLMST-	30
48	XP_006074060.1	Bubalus bubalis	-10.9627	-10.362	HSQGTFTSDYSKYLDSRRAQDFVQWLMNT-	30
49	XP_006083274.1	Myotis lucifugus	-11.0011	-10.2371	HSQGTFTSDYSKYLDTRRAQDFVEWLMTS-	30
50	XP_006160331.1	Tupaia chinensis	-10.9627	-10.362	HSQGTFTSDYSKYLDSRRAQDFVQWLMNT-	30
51	XP_006196281.1	Vicugna pacos	-10.9627	-10.362	HSQGTFTSDYSKYLDSRRAQDFVQWLMNT-	30
52	XP_006636609.2	Lepisosteus oculatus	-10.6525	-10.0153	HSQGTFTNDYSKYLDTRRAQDFVQWLMST-	30
53	XP_006747175.1	Leptonychotes weddellii	-11.0838	-10.4452	HSQGTFTSDYSKYLDSRRAQDFVQWLMST-	30
54	XP_006766620.1	Myotis davidii	-10.969	-10.4094	HSQGTFTSDYSKYLDAKRAQDFVEWLMTS-	30
55	XP_006867050.1	Chrysochloris asiatica	-10.9627	-10.362	HSQGTFTSDYSKYLDSRRAQDFVQWLMNT-	30
56	XP_006879424.1	Elephantulus edwardii	-11.0061	-10.7735	HSQGTFTSDYSKYLDSRRALDFVQWLMDT-	30
57	XP_006921187.1	Pteropus alecto	-10.9627	-10.362	HSQGTFTSDYSKYLDSRRAQDFVQWLMNT-	30
58	XP_006984668.1	Peromyscus maniculatus bairdii	-10.9627	-10.362	HSQGTFTSDYSKYLDSRRAQDFVQWLMNT-	30
59	XP_007078513.1	Panthera tigris altaica	-10.9627	-10.362	HSQGTFTSDYSKYLDSRRAQDFVQWLMNT-	30
60	XP_007105353.1	Physeter catodon	-10.9627	-10.362	HSQGTFTSDYSKYLDSRRAQDFVQWLMNT-	30
61	XP_007464555.1	Lipotes vexillifer	-10.9627	-10.362	HSQGTFTSDYSKYLDSRRAQDFVQWLMNT-	30
62	XP_007494331.1	Monodelphis domestica	-11.0838	-10.4452	HSQGTFTSDYSKYLDSRRAQDFVQWLMST-	30
63	XP_007523834.1	Erinaceus europaeus	-10.9627	-10.362	HSQGTFTSDYSKYLDSRRAQDFVQWLMNT-	30
64	XP_007546656.1	Poecilia formosa	-10.0926	-9.5629	HSEGTFSNDYSKYLETRRAQDFVQWLKNS-	30
65	XP_007888039.1	Callorhinchus milii	-10.5697	-10.5081	HSEGTFSSDYSKYLDSRRAKDFVQWLMST-	30
66	XP_007940034.1	Orycteropus afer afer	-10.9627	-10.362	HSQGTFTSDYSKYLDSRRAQDFVQWLMNT-	30
67	XP_007963344.1	Chlorocebus sabaeus	-10.9627	-10.362	HSQGTFTSDYSKYLDSRRAQDFVQWLMNT-	30
68	XP_008052268.1	Carlito syrichta	-10.9627	-10.362	HSQGTFTSDYSKYLDSRRAQDFVQWLMNT-	30
69	XP_008117191.1	Anolis carolinensis	-10.7667	-10.1014	HSQGTFTSDYSKYLDTRRAQDFVQWLMNT-	30
70	XP_008256891.1	Oryctolagus cuniculus	-10.9627	-10.362	HSQGTFTSDYSKYLDSRRAQDFVQWLMNT-	30
71	XP_008286621.1	Stegastes partitus	-10.0926	-9.5629	HSEGTFSNDYSKYLETRRAQDFVQWLKNS-	30
72	XP_008402241.2	Poecilia reticulata	-10.0926	-9.5629	HSEGTFSNDYSKYLETRRAQDFVQWLKNS-	30
73	XP_008523680.1	Equus przewalskii	-10.9627	-10.362	HSQGTFTSDYSKYLDSRRAQDFVQWLMNT-	30
74	XP_008582536.1	Galeopterus variegatus	-10.9627	-10.362	HSQGTFTSDYSKYLDSRRAQDFVQWLMNT-	30
75	XP_008685251.1	Ursus maritimus	-11.0838	-10.4452	HSQGTFTSDYSKYLDSRRAQDFVQWLMST-	30
76	XP_008843978.1	Nannospalax galili	-10.9627	-10.362	HSQGTFTSDYSKYLDSRRAQDFVQWLMNT-	30
77	XP_008932098.1	Manacus vitellinus	-10.8896	-10.1911	HSQGTFTSDYSKYLDTRRAQDFVQWLMST-	30
78	XP_008933637.1	Merops nubicus	-10.8896	-10.1911	HSQGTFTSDYSKYLDTRRAQDFVQWLMST-	30
79	XP_009067662.1	Acanthisitta chloris	-10.9627	-10.362	HSQGTFTSDYSKYLDSRRAQDFVQWLMNT-	30
80	XP_009086180.1	Serinus canaria	-10.6683	-9.9902	HSQGTFTSDYTKYLDTRRAQDFVQWLMST-	30
81	XP_009273180.1	Aptenodytes forsteri	-10.8896	-10.1911	HSQGTFTSDYSKYLDTRRAQDFVQWLMST-	30
82	XP_009323661.1	Pygoscelis adeliae	-10.8896	-10.1911	HSQGTFTSDYSKYLDTRRAQDFVQWLMST-	30
83	XP_009460275.1	Nipponia nippon	-10.8896	-10.1911	HSQGTFTSDYSKYLDTRRAQDFVQWLMST-	30
84	XP_009481356.1	Pelecanus crispus	-10.8896	-10.1911	HSQGTFTSDYSKYLDTRRAQDFVQWLMST-	30
85	XP_009498846.1	Phalacrocorax carbo	-10.8896	-10.1911	HSQGTFTSDYSKYLDTRRAQDFVQWLMST-	30
86	XP_009553818.1	Cuculus canorus	-10.8896	-10.1911	HSQGTFTSDYSKYLDTRRAQDFVQWLMST-	30
87	XP_009577463.1	Fulmarus glacialis	-10.8896	-10.1911	HSQGTFTSDYSKYLDTRRAQDFVQWLMST-	30
88	XP_009639031.1	Egretta garzetta	-10.8896	-10.1911	HSQGTFTSDYSKYLDTRRAQDFVQWLMST-	30
89	XP_009674443.1	Struthio camelus australis	-10.8896	-10.1911	HSQGTFTSDYSKYLDTRRAQDFVQWLMST-	30
90	XP_009698668.1	Cariama cristata	-10.8896	-10.1911	HSQGTFTSDYSKYLDTRRAQDFVQWLMST-	30
91	XP_009805926.1	Gavia stellata	-10.8896	-10.1911	HSQGTFTSDYSKYLDTRRAQDFVQWLMST-	30
92	XP_009873252.1	Apaloderma vittatum	-10.8896	-10.1911	HSQGTFTSDYSKYLDTRRAQDFVQWLMST-	30
93	XP_009892918.1	Charadrius vociferus	-10.8896	-10.1911	HSQGTFTSDYSKYLDTRRAQDFVQWLMST-	30
94	XP_009899495.1	Picoides pubescens	-10.8896	-10.1911	HSQGTFTSDYSKYLDTRRAQDFVQWLMST-	30
95	XP_009911335.1	Haliaeetus albicilla	-10.8896	-10.1911	HSQGTFTSDYSKYLDTRRAQDFVQWLMST-	30
96	XP_009932389.1	Opisthocomus hoazin	-10.8896	-10.1911	HSQGTFTSDYSKYLDTRRAQDFVQWLMST-	30
97	XP_009955201.1	Leptosomus discolor	-10.8896	-10.1911	HSQGTFTSDYSKYLDTRRAQDFVQWLMST-	30
98	XP_009966866.1	Tyto alba	-11.0838	-10.4452	HSQGTFTSDYSKYLDSRRAQDFVQWLMST-	30
99	XP_009976378.1	Tauraco erythrolophus	-10.8896	-10.1911	HSQGTFTSDYSKYLDTRRAQDFVQWLMST-	30
100	XP_009994395.1	Chaetura pelagica	-10.8896	-10.1911	HSQGTFTSDYSKYLDTRRAQDFVQWLMST-	30
101	XP_010015133.1	Nestor notabilis	-10.8896	-10.1911	HSQGTFTSDYSKYLDTRRAQDFVQWLMST-	30
102	XP_010077900.1	Pterocles gutturalis	-10.8896	-10.1911	HSQGTFTSDYSKYLDTRRAQDFVQWLMST-	30
103	XP_010122237.1	Chlamydotis macqueenii	-10.8896	-10.1911	HSQGTFTSDYSKYLDTRRAQDFVQWLMST-	30
104	XP_010134626.1	Buceros rhinoceros silvestris	-10.8896	-10.1911	HSQGTFTSDYSKYLDTRRAQDFVQWLMST-	30
105	XP_010145177.1	Eurypyga helias	-10.8896	-10.1911	HSQGTFTSDYSKYLDTRRAQDFVQWLMST-	30
106	XP_010173227.1	Antrostomus carolinensis	-10.8896	-10.1911	HSQGTFTSDYSKYLDTRRAQDFVQWLMST-	30
107	XP_010180548.1	Mesitornis unicolor	-10.8896	-10.1911	HSQGTFTSDYSKYLDTRRAQDFVQWLMST-	30
108	XP_010203177.1	Colius striatus	-10.8896	-10.1911	HSQGTFTSDYSKYLDTRRAQDFVQWLMST-	30
109	XP_010227098.1	Tinamus guttatus	-10.8896	-10.1911	HSQGTFTSDYSKYLDTRRAQDFVQWLMST-	30
110	XP_010294508.1	Phaethon lepturus	-10.8896	-10.1911	HSQGTFTSDYSKYLDTRRAQDFVQWLMST-	30
111	XP_010301315.1	Balearica regulorum gibbericeps	-10.8896	-10.1911	HSQGTFTSDYSKYLDTRRAQDFVQWLMST-	30
112	XP_010327930.1	Saimiri boliviensis boliviensis	-10.9627	-10.362	HSQGTFTSDYSKYLDSRRAQDFVQWLMNT-	30
113	XP_010360153.1	Rhinopithecus roxellana	-10.9627	-10.362	HSQGTFTSDYSKYLDSRRAQDFVQWLMNT-	30
114	XP_010405188.1	Corvus cornix cornix	-10.6683	-9.9902	HSQGTFTSDYTKYLDTRRAQDFVQWLMST-	30
115	XP_010565924.1	Haliaeetus leucocephalus	-10.8896	-10.1911	HSQGTFTSDYSKYLDTRRAQDFVQWLMST-	30
116	XP_010584583.1	Loxodonta africana	-10.9627	-10.362	HSQGTFTSDYSKYLDSRRAQDFVQWLMNT-	30
117	XP_010605147.1	Fukomys damarensis	-10.9627	-10.362	HSQGTFTSDYSKYLDSRRAQDFVQWLMNT-	30
118	XP_010730517.1	Larimichthys crocea	-10.0926	-9.5629	HSEGTFSNDYSKYLETRRAQDFVQWLKNS-	30
119	XP_010780899.1	Notothenia coriiceps	-10.0926	-9.5629	HSEGTFSNDYSKYLETRRAQDFVQWLKNS-	30
120	XP_010857265.1	Bison bison bison	-10.9627	-10.362	HSQGTFTSDYSKYLDSRRAQDFVQWLMNT-	30
121	XP_010889173.1	Esox lucius	-10.1518	-9.8861	HSEGTFSNDYSKYLESRRAQDFVQWLMNS-	30
122	XP_010969679.1	Camelus bactrianus	-10.9627	-10.362	HSQGTFTSDYSKYLDSRRAQDFVQWLMNT-	30
123	XP_010983877.1	Camelus dromedarius	-10.9627	-10.362	HSQGTFTSDYSKYLDSRRAQDFVQWLMNT-	30
124	XP_011356826.1	Pteropus vampyrus	-10.9627	-10.362	HSQGTFTSDYSKYLDSRRAQDFVQWLMNT-	30
125	XP_011608598.1	Takifugu rubripes	-10.0926	-9.5629	HSEGTFSNDYSKYLETRRAQDFVQWLKNS-	30
126	XP_011742478.1	Macaca nemestrina	-10.9627	-10.362	HSQGTFTSDYSKYLDSRRAQDFVQWLMNT-	30
127	XP_011802481.1	Colobus angolensis palliatus	-10.7667	-10.1014	HSQGTFTSDYSKYLDTRRAQDFVQWLMNT-	30
128	XP_011846394.1	Mandrillus leucophaeus	-10.9627	-10.362	HSQGTFTSDYSKYLDSRRAQDFVQWLMNT-	30
129	XP_011893949.1	Cercocebus atys	-10.9627	-10.362	HSQGTFTSDYSKYLDSRRAQDFVQWLMNT-	30
130	XP_012295945.1	Aotus nancymaae	-10.9627	-10.362	HSQGTFTSDYSKYLDSRRAQDFVQWLMNT-	30
131	XP_012511290.1	Propithecus coquereli	-10.9627	-10.362	HSQGTFTSDYSKYLDSRRAQDFVQWLMNT-	30
132	XP_012615839.1	Microcebus murinus	-10.9627	-10.362	HSQGTFTSDYSKYLDSRRAQDFVQWLMNT-	30
133	XP_012729493.1	Fundulus heteroclitus	-10.0926	-9.5629	HSEGTFSNDYSKYLETRRAQDFVQWLKNS-	30
134	XP_012802824.1	Jaculus jaculus	-10.8694	-10.3701	HSQGTFTSDYSKYLDSRRAQDFVQWLMNA-	30
135	XP_012883839.1	Dipodomys ordii	-10.9627	-10.362	HSQGTFTSDYSKYLDSRRAQDFVQWLMNT-	30
136	XP_012961755.1	Anas platyrhynchos	-10.8896	-10.1911	HSQGTFTSDYSKYLDTRRAQDFVQWLMST-	30
137	XP_013026789.1	Anser cygnoides domesticus	-10.8896	-10.1911	HSQGTFTSDYSKYLDTRRAQDFVQWLMST-	30
138	XP_013374242.1	Chinchilla lanigera	-10.4322	-10.3153	HSQGTFTSDYSKHLDSRYAQEFVQWLMNT-	30
139	XP_013763842.1	Pundamilia nyererei	-10.0926	-9.5629	HSEGTFSNDYSKYLETRRAQDFVQWLKNS-	30
140	XP_013815985.1	Apteryx mantelli mantelli	-10.8896	-10.1911	HSQGTFTSDYSKYLDTRRAQDFVQWLMST-	30
141	XP_013856964.1	Austrofundulus limnaeus	-10.0926	-9.5629	HSEGTFSNDYSKYLETRRAQDFVQWLKNS-	30
142	XP_014028636.1	Salmo salar	-10.1518	-9.8861	HSEGTFSNDYSKYLESRRAQDFVQWLMNS-	30
143	XP_014326609.1	Xiphophorus maculatus	-10.0926	-9.5629	HSEGTFSNDYSKYLETRRAQDFVQWLKNS-	30
144	XP_014334155.1	Bos mutus	-10.9627	-10.362	HSQGTFTSDYSKYLDSRRAQDFVQWLMNT-	30
145	XP_014454810.2	Alligator mississippiensis	-10.8896	-10.1911	HSQGTFTSDYSKYLDTRRAQDFVQWLMST-	30
146	XP_014715633.1	Equus asinus	-10.9627	-10.362	HSQGTFTSDYSKYLDSRRAQDFVQWLMNT-	30
147	XP_014809734.1	Calidris pugnax	-10.8896	-10.1911	HSQGTFTSDYSKYLDTRRAQDFVQWLMST-	30
148	XP_014831641.1	Poecilia mexicana	-10.0926	-9.5629	HSEGTFSNDYSKYLETRRAQDFVQWLKNS-	30
149	XP_014905847.1	Poecilia latipinna	-10.0926	-9.5629	HSEGTFSNDYSKYLETRRAQDFVQWLKNS-	30
150	XP_015225897.1	Cyprinodon variegatus	-10.0926	-9.5629	HSEGTFSNDYSKYLETRRAQDFVQWLKNS-	30
151	XP_015281718.1	Gekko japonicus	-10.6581	-9.8977	HSQGTFTSDYSKFLDTRRAQDFVEWLMSS-	30
152	XP_015334455.1	Marmota marmota marmota	-10.9627	-10.362	HSQGTFTSDYSKYLDSRRAQDFVQWLMNT-	30
153	XP_015462548.1	Astyanax mexicanus	-10.0338	-9.68	HSEGTFSNDYSKYLETRRAQDFVQWLMNS-	30
154	XP_015489411.1	Parus major	-10.6683	-9.9902	HSQGTFTSDYTKYLDTRRAQDFVQWLMST-	30
155	XP_015669242.1	Protobothrops mucrosquamatus	-10.7667	-10.1014	HSQGTFTSDYSKYLDTRRAQDFVQWLMNT-	30
156	XP_015724487.1	Coturnix japonica	-11.0838	-10.4452	HSQGTFTSDYSKYLDSRRAQDFVQWLMST-	30
157	XP_016001902.1	Rousettus aegyptiacus	-10.9627	-10.362	HSQGTFTSDYSKYLDSRRAQDFVQWLMNT-	30
158	XP_016051144.1	Miniopterus natalensis	-10.9627	-10.362	HSQGTFTSDYSKYLDSRRAQDFVQWLMNT-	30
159	XP_017280028.1	Kryptolebias marmoratus	-10.0926	-9.5629	HSEGTFSNDYSKYLETRRAQDFVQWLKNS-	30
160	XP_017403457.1	Cebus capucinus imitator	-10.9627	-10.362	HSQGTFTSDYSKYLDSRRAQDFVQWLMNT-	30
161	XP_017519853.1	Manis javanica	-10.6995	-10.2756	HSQGTFTSDYTKYLDALRAQEFVQWLMNN-	30
162	XP_017547745.1	Pygocentrus nattereri	-10.0338	-9.68	HSEGTFSNDYSKYLETRRAQDFVQWLMNS-	30
163	XP_017582016.1	Corvus brachyrhynchos	-10.6683	-9.9902	HSQGTFTSDYTKYLDTRRAQDFVQWLMST-	30
164	XP_017691769.1	Lepidothrix coronata	-10.8896	-10.1911	HSQGTFTSDYSKYLDTRRAQDFVQWLMST-	30
165	XP_017746454.1	Rhinopithecus bieti	-10.9627	-10.362	HSQGTFTSDYSKYLDSRRAQDFVQWLMNT-	30
166	XP_018412196.1	Nanorana parkeri	-10.9151	-10.2856	HSQGTFTSDYSKYLDSRRAQDFVQWLMNS-	30
167	XP_018557977.1	Lates calcarifer	-10.0926	-9.5629	HSEGTFSNDYSKYLETRRAQDFVQWLKNS-	30
168	XP_018944369.1	Cyprinus carpio	-10.0338	-9.68	HSEGTFSNDYSKYLETRRAQDFVQWLMNS-	30
169	XP_019313285.1	Panthera pardus	-10.9627	-10.362	HSQGTFTSDYSKYLDSRRAQDFVQWLMNT-	30
170	XP_019378507.1	Gavialis gangeticus	-10.8896	-10.1911	HSQGTFTSDYSKYLDTRRAQDFVQWLMST-	30
171	XP_019409177.1	Crocodylus porosus	-10.8896	-10.1911	HSQGTFTSDYSKYLDTRRAQDFVQWLMST-	30
172	XP_019492374.1	Hipposideros armiger	-10.9627	-10.362	HSQGTFTSDYSKYLDSRRAQDFVQWLMNT-	30
173	XP_019661097.1	Ailuropoda melanoleuca	-11.0838	-10.4452	HSQGTFTSDYSKYLDSRRAQDFVQWLMST-	30
174	XP_019693729.1	Felis catus	-10.9627	-10.362	HSQGTFTSDYSKYLDSRRAQDFVQWLMNT-	30
175	XP_019723752.1	Hippocampus comes	-10.0926	-9.5629	HSEGTFSNDYSKYLETRRAQDFVQWLKNS-	30
176	XP_019777855.1	Tursiops truncatus	-10.9627	-10.362	HSQGTFTSDYSKYLDSRRAQDFVQWLMNT-	30
177	XP_019840679.1	Bos indicus	-10.9627	-10.362	HSQGTFTSDYSKYLDSRRAQDFVQWLMNT-	30
178	XP_019945801.1	Paralichthys olivaceus	-10.0926	-9.5629	HSEGTFSNDYSKYLETRRAQDFVQWLKNS-	30
179	XP_020035877.1	Castor canadensis	-10.9627	-10.362	HSQGTFTSDYSKYLDSRRAQDFVQWLMNT-	30
180	XP_020390611.1	Rhincodon typus	-10.2531	-10.1597	HSEGTFTSDYSKYMDNRRAKDFVQWLMST-	30
181	XP_020450402.1	Monopterus albus	-10.0124	-9.5165	HSEGTFSNDYSKYLETRRVQDFVQWLKNS-	30
182	XP_020737507.1	Odocoileus virginianus texanus	-10.9627	-10.362	HSQGTFTSDYSKYLDSRRAQDFVQWLMNT-	30
183	XP_020784629.1	Boleophthalmus pectinirostris	-10.0926	-9.5629	HSEGTFSNDYSKYLETRRAQDFVQWLKNS-	30
184	XP_020860514.1	Phascolarctos cinereus	-10.9627	-10.362	HSQGTFTSDYSKYLDSRRAQDFVQWLMNT-	30
185	XP_021012363.1	Mus caroli	-10.9627	-10.362	HSQGTFTSDYSKYLDSRRAQDFVQWLMNT-	30
186	XP_021050473.1	Mus pahari	-10.9627	-10.362	HSQGTFTSDYSKYLDSRRAQDFVQWLMNT-	30
187	XP_021082250.1	Mesocricetus auratus	-10.9627	-10.362	HSQGTFTSDYSKYLDSRRAQDFVQWLMNT-	30
188	XP_021146701.1	Columba livia	-10.8896	-10.1911	HSQGTFTSDYSKYLDTRRAQDFVQWLMST-	30
189	XP_021256047.1	Numida meleagris	-11.0838	-10.4452	HSQGTFTSDYSKYLDSRRAQDFVQWLMST-	30
190	XP_021384285.1	Lonchura striata domestica	-10.6683	-9.9902	HSQGTFTSDYTKYLDTRRAQDFVQWLMST-	30
191	XP_021440039.1	Oncorhynchus mykiss	-10.1518	-9.8861	HSEGTFSNDYSKYLESRRAQDFVQWLMNS-	30
192	XP_021492752.1	Meriones unguiculatus	-10.9627	-10.362	HSQGTFTSDYSKYLDSRRAQDFVQWLMNT-	30
193	XP_021558847.1	Neomonachus schauinslandi	-11.0838	-10.4452	HSQGTFTSDYSKYLDSRRAQDFVQWLMST-	30
194	XP_022074074.1	Acanthochromis polyacanthus	-10.0926	-9.5629	HSEGTFSNDYSKYLETRRAQDFVQWLKNS-	30
195	XP_022425885.1	Delphinapterus leucas	-10.9627	-10.362	HSQGTFTSDYSKYLDSRRAQDFVQWLMNT-	30
196	XP_022596780.1	Seriola dumerili	-10.0926	-9.5629	HSEGTFSNDYSKYLETRRAQDFVQWLKNS-	30
197	XP_023073103.1	Piliocolobus tephrosceles	-10.9627	-10.362	HSQGTFTSDYSKYLDSRRAQDFVQWLMNT-	30
198	XP_023261348.1	Seriola lalandi dorsalis	-10.0926	-9.5629	HSEGTFSNDYSKYLETRRAQDFVQWLKNS-	30
199	XP_023786880.1	Cyanistes caeruleus	-10.6683	-9.9902	HSQGTFTSDYTKYLDTRRAQDFVQWLMST-	30
200	XP_023854811.1	Salvelinus alpinus	-10.1518	-9.8861	HSEGTFSNDYSKYLESRRAQDFVQWLMNS-	30
201	XP_024055609.1	Terrapene carolina triunguis	-10.8896	-10.1911	HSQGTFTSDYSKYLDTRRAQDFVQWLMST-	30
202	XP_024141965.1	Oryzias melastigma	-10.0926	-9.5629	HSEGTFSNDYSKYLETRRAQDFVQWLKNS-	30
203	XP_024260441.1	Oncorhynchus tshawytscha	-10.1518	-9.8861	HSEGTFSNDYSKYLESRRAQDFVQWLMNS-	30
204	XP_024435689.1	Desmodus rotundus	-10.9627	-10.362	HSQGTFTSDYSKYLDSRRAQDFVQWLMNT-	30
205	XP_024591749.1	Neophocaena asiaeorientalis asiaeorientalis	-10.9627	-10.362	HSQGTFTSDYSKYLDSRRAQDFVQWLMNT-	30
206	XP_024919538.1	Cynoglossus semilaevis	-10.0926	-9.5629	HSEGTFSNDYSKYLETRRAQDFVQWLKNS-	30
207	XP_025259661.1	Theropithecus gelada	-10.9627	-10.362	HSQGTFTSDYSKYLDSRRAQDFVQWLMNT-	30
208	XP_025326838.1	Canis lupus dingo	-10.9627	-10.362	HSQGTFTSDYSKYLDSRRAQDFVQWLMNT-	30
209	XP_025767926.1	Puma concolor	-10.9627	-10.362	HSQGTFTSDYSKYLDSRRAQDFVQWLMNT-	30
210	XP_025850049.1	Vulpes vulpes	-10.9627	-10.362	HSQGTFTSDYSKYLDSRRAQDFVQWLMNT-	30
211	XP_025893772.1	Nothoprocta perdicaria	-10.8896	-10.1911	HSQGTFTSDYSKYLDTRRAQDFVQWLMST-	30
212	XP_025933846.1	Apteryx rowi	-10.8896	-10.1911	HSQGTFTSDYSKYLDTRRAQDFVQWLMST-	30
213	XP_025950261.1	Dromaius novaehollandiae	-10.8896	-10.1911	HSQGTFTSDYSKYLDTRRAQDFVQWLMST-	30
214	XP_026126942.1	Carassius auratus	-10.0338	-9.68	HSEGTFSNDYSKYLETRRAQDFVQWLMNS-	30
215	XP_026232363.1	Anabas testudineus	-10.0926	-9.5629	HSEGTFSNDYSKYLETRRAQDFVQWLKNS-	30
216	XP_026248915.1	Urocitellus parryii	-10.9627	-10.362	HSQGTFTSDYSKYLDSRRAQDFVQWLMNT-	30
217	XP_026346462.1	Ursus arctos horribilis	-11.0838	-10.4452	HSQGTFTSDYSKYLDSRRAQDFVQWLMST-	30
218	XP_026552522.1	Pseudonaja textilis	-10.7667	-10.1014	HSQGTFTSDYSKYLDTRRAQDFVQWLMNT-	30
219	XP_026645186.1	Microtus ochrogaster	-10.9627	-10.362	HSQGTFTSDYSKYLDSRRAQDFVQWLMNT-	30
220	XP_026708876.1	Athene cunicularia	-11.0838	-10.4452	HSQGTFTSDYSKYLDSRRAQDFVQWLMST-	30
221	XP_026768286.1	Pangasianodon hypophthalmus	-9.9372	-9.6337	HSEGTFSNDYSKYLETRRAQDFIQWLMNS-	30
222	XP_026866048.1	Electrophorus electricus	-10.0338	-9.68	HSEGTFSNDYSKYLETRRAQDFVQWLMNS-	30
223	XP_026911432.1	Acinonyx jubatus	-10.9627	-10.362	HSQGTFTSDYSKYLDSRRAQDFVQWLMNT-	30
224	XP_026934055.1	Lagenorhynchus obliquidens	-10.9627	-10.362	HSQGTFTSDYSKYLDSRRAQDFVQWLMNT-	30
225	XP_027020612.1	Tachysurus fulvidraco	-9.9372	-9.6337	HSEGTFSNDYSKYLETRRAQDFIQWLMNS-	30
226	XP_027275860.1	Cricetulus griseus	-10.9627	-10.362	HSQGTFTSDYSKYLDSRRAQDFVQWLMNT-	30
227	XP_027379292.1	Bos indicus x Bos taurus	-10.9627	-10.362	HSQGTFTSDYSKYLDSRRAQDFVQWLMNT-	30
228	XP_027446983.1	Zalophus californianus	-11.0838	-10.4452	HSQGTFTSDYSKYLDSRRAQDFVQWLMST-	30
229	XP_027493027.1	Corapipo altera	-10.8896	-10.1911	HSQGTFTSDYSKYLDTRRAQDFVQWLMST-	30
230	XP_027534544.1	Neopelma chrysocephalum	-10.8896	-10.1911	HSQGTFTSDYSKYLDTRRAQDFVQWLMST-	30
231	XP_027590005.1	Pipra filicauda	-10.8896	-10.1911	HSQGTFTSDYSKYLDTRRAQDFVQWLMST-	30
232	XP_027638114.1	Falco peregrinus	-10.8896	-10.1911	HSQGTFTSDYSKYLDTRRAQDFVQWLMST-	30
233	XP_027666480.1	Falco cherrug	-10.8896	-10.1911	HSQGTFTSDYSKYLDTRRAQDFVQWLMST-	30
234	XP_027674921.1	Chelonia mydas	-10.8896	-10.1911	HSQGTFTSDYSKYLDTRRAQDFVQWLMST-	30
235	XP_027721470.1	Vombatus ursinus	-10.9627	-10.362	HSQGTFTSDYSKYLDSRRAQDFVQWLMNT-	30
236	XP_027755755.1	Empidonax traillii	-10.8896	-10.1911	HSQGTFTSDYSKYLDTRRAQDFVQWLMST-	30
237	XP_027793834.1	Marmota flaviventris	-10.9627	-10.362	HSQGTFTSDYSKYLDSRRAQDFVQWLMNT-	30
238	XP_027819764.1	Ovis aries	-10.9627	-10.362	HSQGTFTSDYSKYLDSRRAQDFVQWLMNT-	30
239	XP_027877934.1	Xiphophorus couchianus	-10.0926	-9.5629	HSEGTFSNDYSKYLETRRAQDFVQWLKNS-	30
240	XP_027968922.1	Eumetopias jubatus	-11.0838	-10.4452	HSQGTFTSDYSKYLDSRRAQDFVQWLMST-	30
241	XP_027996892.1	Eptesicus fuscus	-10.7487	-9.9575	HSQGTFTSDYSKYLDTRRAQDFVDWLMNT-	30
242	XP_028022574.1	Balaenoptera acutorostrata scammoni	-10.9627	-10.362	HSQGTFTSDYSKYLDSRRAQDFVQWLMNT-	30
243	XP_028249717.1	Parambassis ranga	-10.0926	-9.5629	HSEGTFSNDYSKYLETRRAQDFVQWLKNS-	30
244	XP_028292477.1	Gouania willdenowi	-10.0926	-9.5629	HSEGTFSNDYSKYLETRRAQDFVQWLKNS-	30
245	XP_028366696.1	Phyllostomus discolor	-10.9627	-10.362	HSQGTFTSDYSKYLDSRRAQDFVQWLMNT-	30
246	XP_028447739.1	Perca flavescens	-10.0926	-9.5629	HSEGTFSNDYSKYLETRRAQDFVQWLKNS-	30
247	XP_028625090.1	Grammomys surdaster	-10.9627	-10.362	HSQGTFTSDYSKYLDSRRAQDFVQWLMNT-	30
248	XP_028663996.1	Erpetoichthys calabaricus	-10.1431	-9.5198	HSQGTFTNDYTKYQDSRRAQDFVQWLMSN-	30
249	XP_028740510.1	Peromyscus leucopus	-10.9627	-10.362	HSQGTFTSDYSKYLDSRRAQDFVQWLMNT-	30
250	XP_028847878.1	Denticeps clupeoides	-10.0338	-9.68	HSEGTFSNDYSKYLETRRAQDFVQWLMNS-	30
251	XP_028928156.1	Ornithorhynchus anatinus	-10.3264	-10.2115	HSQGTFTSDYSKHLDAIRAKQFVDWLMNY-	30
252	XP_028991542.1	Betta splendens	-10.0926	-9.5629	HSEGTFSNDYSKYLETRRAQDFVQWLKNS-	30
253	XP_029081524.1	Monodon monoceros	-10.9627	-10.362	HSQGTFTSDYSKYLDSRRAQDFVQWLMNT-	30
254	XP_029112767.1	Scleropages formosus	-10.4194	-9.918	HSQGTFTNDYSKYLETRRAQDFVQWLMNS-	30
255	XP_029135240.1	Labrus bergylta	-10.0926	-9.5629	HSEGTFSNDYSKYLETRRAQDFVQWLKNS-	30
256	XP_029386732.1	Echeneis naucrates	-10.0926	-9.5629	HSEGTFSNDYSKYLETRRAQDFVQWLKNS-	30
257	XP_029460758.1	Rhinatrema bivittatum	-10.333	-10.5351	HSQGTFTSDYSKYLDIKKAQEFVSWLMKN-	30
258	XP_029788859.1	Suricata suricatta	-10.9627	-10.362	HSQGTFTSDYSKYLDSRRAQDFVQWLMNT-	30
259	XP_029875132.1	Aquila chrysaetos chrysaetos	-10.8896	-10.1911	HSQGTFTSDYSKYLDTRRAQDFVQWLMST-	30
260	XP_029936030.1	Myripristis murdjan	-10.0926	-9.5629	HSEGTFSNDYSKYLETRRAQDFVQWLKNS-	30
261	XP_029967039.1	Salarias fasciatus	-10.0926	-9.5629	HSEGTFSNDYSKYLETRRAQDFVQWLKNS-	30
262	XP_029980454.1	Sphaeramia orbicularis	-10.0926	-9.5629	HSEGTFSNDYSKYLETRRAQDFVQWLKNS-	30
263	XP_030065748.1	Microcaecilia unicolor	-10.3207	-10.2163	HSQGTFTSDYSKYLDNKKAQEFVNWLMNN-	30
264	XP_030183874.1	Lynx canadensis	-10.9627	-10.362	HSQGTFTSDYSKYLDSRRAQDFVQWLMNT-	30
265	XP_030211526.1	Gadus morhua	-9.7417	-9.5833	HSDGTFSSDYSKYLEDRKAQDFVKWLMNN-	30
266	XP_030284999.1	Sparus aurata	-10.0926	-9.5629	HSEGTFSNDYSKYLETRRAQDFVQWLKNS-	30
267	XP_030310246.1	Calypte anna	-10.8252	-10.1115	HSQGTFTSDYSKYLDTRRAQDFVQWLMSS-	30
268	XP_030343005.1	Strigops habroptila	-10.8896	-10.1911	HSQGTFTSDYSKYLDTRRAQDFVQWLMST-	30
269	XP_030436009.1	Gopherus evgoodei	-10.8896	-10.1911	HSQGTFTSDYSKYLDTRRAQDFVQWLMST-	30
270	XP_030613502.1	Archocentrus centrarchus	-10.0926	-9.5629	HSEGTFSNDYSKYLETRRAQDFVQWLKNS-	30
271	XP_030642916.1	Chanos chanos	-10.0338	-9.68	HSEGTFSNDYSKYLETRRAQDFVQWLMNS-	30
272	XP_030708685.1	Globicephala melas	-10.9627	-10.362	HSQGTFTSDYSKYLDSRRAQDFVQWLMNT-	30
273	XP_030808330.1	Camarhynchus parvulus	-10.6683	-9.9902	HSQGTFTSDYTKYLDTRRAQDFVQWLMST-	30
274	XP_031178475.1	Sander lucioperca	-10.0926	-9.5629	HSEGTFSNDYSKYLETRRAQDFVQWLKNS-	30
275	XP_031229245.1	Mastomys coucha	-10.9627	-10.362	HSQGTFTSDYSKYLDSRRAQDFVQWLMNT-	30
276	XP_031455282.1	Phasianus colchicus	-11.0838	-10.4452	HSQGTFTSDYSKYLDSRRAQDFVQWLMST-	30
277	XP_031599195.1	Oreochromis aureus	-10.0926	-9.5629	HSEGTFSNDYSKYLETRRAQDFVQWLKNS-	30
278	XP_031714513.1	Anarrhichthys ocellatus	-10.0926	-9.5629	HSEGTFSNDYSKYLETRRAQDFVQWLKNS-	30
279	XP_031816437.1	Sarcophilus harrisii	-11.0838	-10.4452	HSQGTFTSDYSKYLDSRRAQDFVQWLMST-	30
280	XP_031970541.1	Corvus moneduloides	-10.6683	-9.9902	HSQGTFTSDYTKYLDTRRAQDFVQWLMST-	30
281	XP_032046332.1	Aythya fuligula	-10.8896	-10.1911	HSQGTFTSDYSKYLDTRRAQDFVQWLMST-	30
282	XP_032066714.1	Thamnophis elegans	-11.0089	-10.2256	HSQGTFTSDYSKYLDTRRAQDFVEWLMNT-	30
283	XP_032142447.1	Sapajus apella	-10.9627	-10.362	HSQGTFTSDYSKYLDSRRAQDFVQWLMNT-	30
284	XP_032210011.1	Mustela erminea	-11.0838	-10.4452	HSQGTFTSDYSKYLDSRRAQDFVQWLMST-	30
285	XP_032279306.1	Phoca vitulina	-11.0838	-10.4452	HSQGTFTSDYSKYLDSRRAQDFVQWLMST-	30
286	XP_032335465.1	Camelus ferus	-10.9627	-10.362	HSQGTFTSDYSKYLDSRRAQDFVQWLMNT-	30
287	XP_032385761.1	Etheostoma spectabile	-10.0926	-9.5629	HSEGTFSNDYSKYLETRRAQDFVQWLKNS-	30
288	XP_032423383.1	Xiphophorus hellerii	-10.0926	-9.5629	HSEGTFSNDYSKYLETRRAQDFVQWLKNS-	30
