# Supplementary material for: Machine learning designs new GCGR/GLP-1R dual agonists with enhanced biological potency
Source: Nat Chem. 2024 May 16;16(9):1436–44. doi: 10.1038/s41557-024-01532-x (PMC11374683; doi:10.1038/s41557-024-01532-x)
Supplement: Supplementary file 10 — Statistical source data, Dose–response curves. [file 41557_2024_1532_MOESM10_ESM.xlsx]

## Sheet: experimental_data
GCGR
peptide	n=1	n=2	n=3		mean [M]	pM		LOG n=1	LOG n=2	LOG n=3	mean	std
GLP1 (7-36 amide)	>2.21E-08	>2.21E-08	>2.21E-08			>10000
Glucagon	9.64e-13	1.27e-12	1.24e-12		1.16e-12	1.158		-12.0159	-11.8962	-11.9066	-11.94	0.066
P1	1.13e-12	2.68e-12	1.95e-12		1.92e-12	1.92		-11.9469	-11.5719	-11.71	-11.743	0.155
P2	1.29e-13	2.61e-13	1.46e-13		1.79e-13	0.179		-12.8894	-12.5834	-12.8356	-12.77	0.133
P3	7e-14	1.26e-13	1.71e-13		1.22e-13	0.122		-13.1549	-12.8996	-12.767	-12.941	0.161
P4	4.8e-12	4.2e-12	6.06e-12		5.02e-12	5.02		-11.3188	-11.3768	-11.2175	-11.304	0.066
P5	2.25e-12	2.38e-12	3.5e-12		2.71e-12	2.71		-11.6478	-11.6234	-11.4559	-11.576	0.085
P6	1.54e-08	3.17e-08	2.49e-08		2.4e-08	24000		-7.81248	-7.49894	-7.6038	-7.638	0.13
P7	4.88e-08	7.49e-08	8.25e-08		6.87e-08	68733.3		-7.31158	-7.12552	-7.08355	-7.174	0.099
P8	>0.00000028	>0.00000028	>0.000000276		2.79e-07	278667		-6.55284	-6.55284	-6.55909	-6.555	0.003
P9	>0.00000028	>0.00000028	>0.000000274		2.78e-07	278000		-6.55284	-6.55284	-6.56225	-6.556	0.004
P10	2.13e-07	4e-07	3.96e-07		3.36e-07	336333		-6.67162	-6.39794	-6.4023	-6.491	0.128
P11	>0.0000003	>0.0000003	>0.000000302		3.01e-07	300667		-6.52288	-6.52288	-6.51999	-6.522	0.001
P12	8.52e-11	1e-10	8.64e-11		9.05e-11	90.533		-10.0696	-10	-10.0635	-10.044	0.032
P13	4.84e-10	8.04e-10	5.52e-10		6.13e-10	613.333		-9.31515	-9.09474	-9.25806	-9.223	0.093
P14	1.06e-10	2.44e-10	1.33e-10		1.61e-10	161		-9.97469	-9.61261	-9.87615	-9.821	0.153
P15	1.9e-10	3.79e-10	2.46e-10		2.72e-10	271.667		-9.72125	-9.42136	-9.60906	-9.584	0.124
GLP-1R
peptide	n=1	n=2	n=3		mean [M]	pM		LOG n=1	LOG n=2	LOG n=3	mean	std
GLP1 (7-36 amide)	2.12e-12	8.7e-13	1.1e-12		1.36e-12	1.363		-11.6737	-12.0605	-11.9586	-11.8976	0.200499
Glucagon	2.16e-10	2.47e-10	1.55e-10		2.06e-10	206		-9.66555	-9.6073	-9.80967	-9.69417	0.104175
P1	4.77e-13	9.07e-13	8.5e-13		7.45e-13	0.745		-12.3215	-12.0424	-12.0706	-12.145	0.125
P2	1.15e-12	3.31e-12	2.32e-12		2.26e-12	2.26		-11.9393	-11.4802	-11.6345	-11.685	0.191
P3	1.34e-13	6.02e-13	6.73e-13		4.7e-13	0.47		-12.8729	-12.2204	-12.172	-12.422	0.32
P4	1.65e-11	2.85e-11	2.43e-11		2.31e-11	23.1		-10.7825	-10.5452	-10.6144	-10.647	0.1
P5	7.91e-11	5.32e-11	7.17e-11		6.8e-11	68		-10.1018	-10.2741	-10.1445	-10.174	0.073
P6	>0.00000028	>0.0000007	>0.000000705		5.62e-07	561667		-6.5528	-6.1549	-6.1518	-6.287	0.188
P7	1.26e-07	4.95e-07	3.12e-07		3.11e-07	311000		-6.8996	-6.3054	-6.5058	-6.57	0.247
P8	>0.00000028	>0.00000028	>0.000000276		2.79e-07	278667		-6.5528	-6.5528	-6.5591	-6.555	0.003
P9	>0.00000028	>0.00000028	>0.000000274		2.78e-07	278000		-6.5528	-6.5528	-6.5622	-6.556	0.004
P10	>0.00000028	>0.0000007	>0.00000068		5.53e-07	553333		-6.5528	-6.1549	-6.1675	-6.292	0.185
P11	4.17e-10	5.15e-10	5.53e-10		4.95e-10	495		-9.3799	-9.2882	-9.2573	-9.308	0.052
P12	1.55e-12	1.5e-12	3.05e-12		2.03e-12	2.033		-11.8097	-11.8239	-11.5157	-11.716	0.142
P13	2.61e-12	6.67e-12	6.73e-12		5.34e-12	5.337		-11.5834	-11.1759	-11.172	-11.31	0.193
P14	8.92e-13	2.56e-12	2.81e-12		2.09e-12	2.087		-12.0496	-11.5918	-11.5513	-11.731	0.226
P15	2.14e-11	1.91e-11	8.61e-12		1.64e-11	16.37		-10.6696	-10.719	-11.065	-10.818	0.176
Concentration-response curves of peptides in CHO cells expressing human GLP1 receptor (top panel) and human glucagon receptor (bottom panel). Values are mean (±SEM) from duplicate analysis fitted with 4-parameter logistic fit to determine EC50 . Data shown are representative of n=3 experiments.

## Sheet: ensemble_predictions
pep_ID	predicted_potency_GCGR	predicted_potency_GLP-1R	sequence	length
P1	-11.5834	-11.5065	HSQGTFTSDYSKYLDSRAASEFVQWLISH-	30
P2	-12.0569	-11.679	HSQGTFTSDYSKYLDSRRAYEFVEWLLSG-	30
P3	-12.0442	-11.5397	HSQGTFTSDYSKYLDSRRAYEFVEWLISL-	30
P4	-12.0304	-11.5129	HSQGTFTSDYYKYLDSRRAYEFVEWLISG-	30
P5	-12.0092	-11.5519	HSQGTFTSDYSKYLDSRRAYEFVEWLGSG-	30
P6	-11.0828	-8.9308	HSQGTFTSDYSKYLDSRRAQDFGQWLEAEE	30
P7	-11.1782	-8.9893	HSQGTFTSDYDKYLDSRRAQIFQQWLEAEE	30
P8	-11.1733	-8.9969	HSQGTFTSDYDKYLDSRRAHDQVQWLEAEE	30
P9	-11.1682	-8.9387	HSQGTFTSDYDKYLDSRRAQCFQQWLEAEE	30
P10	-11.1646	-8.8742	HSQGTFTSDYDKYLDSRRAQTFRQWLEAEE	30
P11	-7.4888	-11.2085	HAEGTFTSDVASYLEGQAAKEFIPWLVKGR	30
P12	-8.9455	-12.0999	YSQGTFTSDYSAYLEEEAVRFFINWLLAG-	30
P13	-8.9412	-12.073	YSQGTFTSDYSAYLEEEAVRDFITWLLAG-	30
P14	-8.8994	-12.0458	YSQGTFTSDYSAYLEEEAVRNFIWWLLAG-	30
P15	-8.8522	-12.0167	YSQGTFTSDYSAYLEEEAVRDFIDWLLAG-	30

## Sheet: predictions_models
	model	target	sample	prediction
0	0	0	0	-11.332
1	0	0	1	-11.8953
2	0	0	2	-11.8851
3	0	0	3	-11.979
4	0	0	4	-11.796
5	0	0	5	-10.9681
6	0	0	6	-11.2726
7	0	0	7	-11.1824
8	0	0	8	-11.3188
9	0	0	9	-11.2174
10	0	0	10	-7.3715
11	0	0	11	-8.8133
12	0	0	12	-8.7652
13	0	0	13	-8.7532
14	0	0	14	-8.692
15	0	1	0	-11.3073
16	0	1	1	-11.3412
17	0	1	2	-11.2436
18	0	1	3	-11.225
19	0	1	4	-11.1737
20	0	1	5	-8.8562
21	0	1	6	-9.0511
22	0	1	7	-8.9686
23	0	1	8	-9.0834
24	0	1	9	-8.9716
25	0	1	10	-10.9999
26	0	1	11	-11.9041
27	0	1	12	-11.8479
28	0	1	13	-11.8503
29	0	1	14	-11.7978
30	1	0	0	-11.6456
31	1	0	1	-12.1955
32	1	0	2	-12.2478
33	1	0	3	-12.2818
34	1	0	4	-12.2003
35	1	0	5	-11.0061
36	1	0	6	-11.1222
37	1	0	7	-11.0007
38	1	0	8	-11.0726
39	1	0	9	-10.9939
40	1	0	10	-8.0023
41	1	0	11	-9.7192
42	1	0	12	-9.6391
43	1	0	13	-9.7051
44	1	0	14	-9.5542
45	1	1	0	-11.6724
46	1	1	1	-11.878
47	1	1	2	-11.7646
48	1	1	3	-11.8485
49	1	1	4	-11.7756
50	1	1	5	-8.8243
51	1	1	6	-8.9162
52	1	1	7	-8.8865
53	1	1	8	-8.8569
54	1	1	9	-8.7629
55	1	1	10	-11.7572
56	1	1	11	-12.2876
57	1	1	12	-12.2459
58	1	1	13	-12.2445
59	1	1	14	-12.1847
60	2	0	0	-11.6158
61	2	0	1	-12.0517
62	2	0	2	-12.0225
63	2	0	3	-11.9467
64	2	0	4	-12.0111
65	2	0	5	-11.0529
66	2	0	6	-11.1227
67	2	0	7	-11.155
68	2	0	8	-11.1262
69	2	0	9	-11.172
70	2	0	10	-7.4037
71	2	0	11	-8.8959
72	2	0	12	-8.8238
73	2	0	13	-8.8259
74	2	0	14	-8.7201
75	2	1	0	-11.7602
76	2	1	1	-12.0214
77	2	1	2	-11.846
78	2	1	3	-11.7625
79	2	1	4	-11.9195
80	2	1	5	-9.1502
81	2	1	6	-9.2364
82	2	1	7	-9.2413
83	2	1	8	-9.1987
84	2	1	9	-9.0555
85	2	1	10	-11.2537
86	2	1	11	-12.2371
87	2	1	12	-12.2024
88	2	1	13	-12.1896
89	2	1	14	-12.0975
90	3	0	0	-12.0977
91	3	0	1	-12.6029
92	3	0	2	-12.4764
93	3	0	3	-12.4863
94	3	0	4	-12.5176
95	3	0	5	-11.3652
96	3	0	6	-11.414
97	3	0	7	-11.3652
98	3	0	8	-11.4851
99	3	0	9	-11.4289
100	3	0	10	-7.68
101	3	0	11	-9.3269
102	3	0	12	-9.3587
103	3	0	13	-9.3394
104	3	0	14	-9.27
105	3	1	0	-11.6976
106	3	1	1	-11.9386
107	3	1	2	-11.7322
108	3	1	3	-11.7227
109	3	1	4	-11.7884
110	3	1	5	-8.9397
111	3	1	6	-8.8979
112	3	1	7	-8.8721
113	3	1	8	-8.9316
114	3	1	9	-8.8366
115	3	1	10	-11.1963
116	3	1	11	-12.3558
117	3	1	12	-12.4858
118	3	1	13	-12.4517
119	3	1	14	-12.3935
120	4	0	0	-11.5682
121	4	0	1	-11.8722
122	4	0	2	-11.8465
123	4	0	3	-11.7701
124	4	0	4	-11.7994
125	4	0	5	-10.8871
126	4	0	6	-11.0968
127	4	0	7	-11.0873
128	4	0	8	-11.0832
129	4	0	9	-11.0495
130	4	0	10	-7.2283
131	4	0	11	-8.6916
132	4	0	12	-8.7778
133	4	0	13	-8.6446
134	4	0	14	-8.6495
135	4	1	0	-11.4159
136	4	1	1	-11.4875
137	4	1	2	-11.3724
138	4	1	3	-11.3733
139	4	1	4	-11.3701
140	4	1	5	-8.5858
141	4	1	6	-8.8188
142	4	1	7	-8.9071
143	4	1	8	-8.7456
144	4	1	9	-8.6818
145	4	1	10	-11.1615
146	4	1	11	-11.9732
147	4	1	12	-11.9173
148	4	1	13	-11.9154
149	4	1	14	-11.8697
150	5	0	0	-11.8027
151	5	0	1	-12.1411
152	5	0	2	-12.1249
153	5	0	3	-11.9731
154	5	0	4	-12.0674
155	5	0	5	-11.289
156	5	0	6	-11.1595
157	5	0	7	-11.1793
158	5	0	8	-11.0928
159	5	0	9	-11.1628
160	5	0	10	-7.5515
161	5	0	11	-9.1129
162	5	0	12	-9.071
163	5	0	13	-9.0904
164	5	0	14	-8.8769
165	5	1	0	-11.5438
166	5	1	1	-11.6801
167	5	1	2	-11.4936
168	5	1	3	-11.3602
169	5	1	4	-11.4961
170	5	1	5	-8.7625
171	5	1	6	-8.6701
172	5	1	7	-8.6567
173	5	1	8	-8.5444
174	5	1	9	-8.5037
175	5	1	10	-11.0825
176	5	1	11	-11.7402
177	5	1	12	-11.7251
178	5	1	13	-11.6568
179	5	1	14	-11.6065
180	6	0	0	-12.2506
181	6	0	1	-12.8131
182	6	0	2	-12.8141
183	6	0	3	-12.7834
184	6	0	4	-12.7996
185	6	0	5	-11.6828
186	6	0	6	-11.6971
187	6	0	7	-11.7273
188	6	0	8	-11.6515
189	6	0	9	-11.6335
190	6	0	10	-7.8705
191	6	0	11	-9.1994
192	6	0	12	-9.1213
193	6	0	13	-9.1187
194	6	0	14	-9.0807
195	6	1	0	-11.9317
196	6	1	1	-12.1998
197	6	1	2	-12.0553
198	6	1	3	-12.0458
199	6	1	4	-12.0758
200	6	1	5	-9.6092
201	6	1	6	-9.5877
202	6	1	7	-9.6554
203	6	1	8	-9.5321
204	6	1	9	-9.506
205	6	1	10	-11.5292
206	6	1	11	-12.6324
207	6	1	12	-12.6065
208	6	1	13	-12.548
209	6	1	14	-12.5928
210	7	0	0	-11.5174
211	7	0	1	-11.9006
212	7	0	2	-11.9346
213	7	0	3	-11.9319
214	7	0	4	-11.8976
215	7	0	5	-11.2999
216	7	0	6	-11.2419
217	7	0	7	-11.2402
218	7	0	8	-11.213
219	7	0	9	-11.314
220	7	0	10	-7.6126
221	7	0	11	-9.2293
222	7	0	12	-9.3239
223	7	0	13	-9.2256
224	7	0	14	-9.2207
225	7	1	0	-11.4056
226	7	1	1	-11.7265
227	7	1	2	-11.5485
228	7	1	3	-11.507
229	7	1	4	-11.5916
230	7	1	5	-9.2038
231	7	1	6	-9.0984
232	7	1	7	-9.1532
233	7	1	8	-9.0346
234	7	1	9	-9.1774
235	7	1	10	-11.4167
236	7	1	11	-12.0946
237	7	1	12	-12.0705
238	7	1	13	-12.0298
239	7	1	14	-12.115
240	8	0	0	-10.9179
241	8	0	1	-11.427
242	8	0	2	-11.3745
243	8	0	3	-11.3989
244	8	0	4	-11.3375
245	8	0	5	-10.5122
246	8	0	6	-10.5286
247	8	0	7	-10.6685
248	8	0	8	-10.5854
249	8	0	9	-10.5416
250	8	0	10	-7.5706
251	8	0	11	-8.1905
252	8	0	12	-8.1985
253	8	0	13	-8.1411
254	8	0	14	-8.2098
255	8	1	0	-10.8828
256	8	1	1	-11.2059
257	8	1	2	-11.0663
258	8	1	3	-11.0219
259	8	1	4	-11.059
260	8	1	5	-8.5058
261	8	1	6	-8.5342
262	8	1	7	-8.6721
263	8	1	8	-8.597
264	8	1	9	-8.4208
265	8	1	10	-11.1931
266	8	1	11	-11.8024
267	8	1	12	-11.7304
268	8	1	13	-11.7485
269	8	1	14	-11.7216
270	9	0	0	-11.6867
271	9	0	1	-11.9831
272	9	0	2	-11.9922
273	9	0	3	-11.9619
274	9	0	4	-11.9351
275	9	0	5	-11.0962
276	9	0	6	-11.2015
277	9	0	7	-11.3259
278	9	0	8	-11.1722
279	9	0	9	-11.2177
280	9	0	10	-6.9381
281	9	0	11	-8.6183
282	9	0	12	-8.6456
283	9	0	13	-8.535
284	9	0	14	-8.5869
285	9	1	0	-11.3572
286	9	1	1	-11.3965
287	9	1	2	-11.3166
288	9	1	3	-11.2998
289	9	1	4	-11.3064
290	9	1	5	-9.0656
291	9	1	6	-9.0876
292	9	1	7	-9.1733
293	9	1	8	-8.9802
294	9	1	9	-8.9366
295	9	1	10	-10.5991
296	9	1	11	-11.7478
297	9	1	12	-11.7294
298	9	1	13	-11.6801
299	9	1	14	-11.65
300	10	0	0	-11.5106
301	10	0	1	-12.1651
302	10	0	2	-12.1565
303	10	0	3	-12.1883
304	10	0	4	-12.1166
305	10	0	5	-10.7572
306	10	0	6	-10.9347
307	10	0	7	-10.9614
308	10	0	8	-10.8976
309	10	0	9	-10.9646
310	10	0	10	-7.3319
311	10	0	11	-8.9954
312	10	0	12	-9.048
313	10	0	13	-8.9327
314	10	0	14	-8.9378
315	10	1	0	-11.8158
316	10	1	1	-11.7849
317	10	1	2	-11.6401
318	10	1	3	-11.6805
319	10	1	4	-11.6797
320	10	1	5	-8.8902
321	10	1	6	-9.043
322	10	1	7	-8.9789
323	10	1	8	-8.9513
324	10	1	9	-8.935
325	10	1	10	-11.038
326	10	1	11	-12.3348
327	10	1	12	-12.3709
328	10	1	13	-12.2483
329	10	1	14	-12.3204
330	11	0	0	-11.0554
331	11	0	1	-11.6348
332	11	0	2	-11.6548
333	11	0	3	-11.6639
334	11	0	4	-11.6324
335	11	0	5	-11.0766
336	11	0	6	-11.3474
337	11	0	7	-11.1865
338	11	0	8	-11.3204
339	11	0	9	-11.2792
340	11	0	10	-7.3048
341	11	0	11	-8.5536
342	11	0	12	-8.5213
343	11	0	13	-8.4814
344	11	0	14	-8.4276
345	11	1	0	-11.2875
346	11	1	1	-11.488
347	11	1	2	-11.397
348	11	1	3	-11.3075
349	11	1	4	-11.3865
350	11	1	5	-8.7767
351	11	1	6	-8.9308
352	11	1	7	-8.7973
353	11	1	8	-8.8084
354	11	1	9	-8.7021
355	11	1	10	-11.2751
356	11	1	11	-12.0883
357	11	1	12	-11.9443
358	11	1	13	-11.9861
359	11	1	14	-11.8512
