# Supplementary material for: Machine learning designs new GCGR/GLP-1R dual agonists with enhanced biological potency
Source: Nat Chem. 2024 May 16;16(9):1436–44. doi: 10.1038/s41557-024-01532-x (PMC11374683; doi:10.1038/s41557-024-01532-x)
Supplement: Supplementary file 12 — Statistical source data. [file 41557_2024_1532_MOESM12_ESM.xlsx]

## Sheet: P1
	pos.1	pos.2	pos.3	pos.4	pos.5	pos.6	pos.7	pos.8	pos.9	pos.10	pos.11	pos.12	pos.13	pos.14	pos.15	pos.16	pos.17	pos.18	pos.19	pos.20	pos.21	pos.22	pos.23	pos.24	pos.25	pos.26	pos.27	pos.28	pos.29	pos.30	DISTANCE
P1	H	S	Q	G	T	F	T	S	D	Y	S	K	Y	L	D	S	R	A	A	S	E	F	V	Q	W	L	I	S	H	-	30
1																		R		Q	D						E	E	G	E	7
2																		R		E	D						E	N	G	E	7
3																		R		E	D						E	N	T		6
4																		R		E	D						V	A	G	G	7
5																		R		Q	D						E	A	E	G	7
6																		R		Q	D						E	A	E	E	7
7	Y														E	E	E		V	R	L		I	E			L	A	G		12
8	Y	A	E									I	A		E	G	Q			K			I	A			V	K	G	R	15
9	Y		E										L		E	E	E		V	R	L		I	E			V	K	G	P	15
10																				A	C						L	N	G	G	6
11																				A	K						L	N	G	G	6
12																		C		A	A						L	N	G	G	7
13																		K		A	A						L	N	G	G	7
14	Y	A	E				I					I	A	E		K	I	H	Q	Q	D			N			L	A	Q	K	18
15	Y	A	E				I					I	A	K		K	I	H	Q	Q	D			N			L	A	Q	K	18
16	Y	A	E				I					I	A	R		K	I	H	Q	Q	D			N			L	A	Q	K	18
17	Y	A	E				I					I	A	F		K	I	H	Q	Q	D			N			L	A	Q	K	18
18	Y	A	E				I					I	A	A		K	I	H	Q	Q	D			N			L	A	Q	K	18
19	Y	A	E				I					I	E	M		K	I	H	Q	Q	D			N			L	A	Q	K	18
20	Y	A	E				I					I	K	M		K	I	H	Q	Q	D			N			L	A	Q	K	18
21	Y	A	E				I					I	R	M		K	I	H	Q	Q	D			N			L	A	Q	K	18
22	Y	A	E				I					I	F	M		K	I	H	Q	Q	D			N			L	A	Q	K	18
23	Y	A	E				I					I	S	M		K	I	H	Q	Q	D			N			L	A	Q	K	18
24	Y		E										L	K	E	E	E		N	R	L		I	E			L	A	G	G	16
25	Y		E							L		I	L	K	E	K	E		N	R				N			L	A	G	G	16
26	Y		E										L		E	E	E		V	R	D		I	E			L	A	G	G	15
27	Y		E										L		E	R	Q		I	D				N			L	K	G	G	13
28		A	E							V		S			E	G	Q			K			I	A			V	K	G	R	14
29	Y		E									I				K	E			A	A						V	A	G	G	11
30	Y	A	E									E				K	Q			Q				N			L	A	G	G	12
31	Y	A	E									I				K	Q			Q				N			E	A	G	G	12
32	Y	A	E									I				K	Q		E	R				N			L	A	G	G	13
33	Y	A	E									I				K	Q		R	E				N			L	A	G	G	13
34	Y	A	E									I				R	Q			Q				N			L	A	G	G	12
35	Y	A	E									I				E	Q			Q				N			L	A	G	G	12
36	Y	A	E									I				E	I			Q				N			L	A	G	G	12
37	Y	A	E									I				I	E			Q				N			L	A	G	G	12
38	Y	A	E									I				I	K			Q				N			L	A	G	G	12
39	Y	A	E									I		E		K	Q			Q				N			L	A	G	G	13
40	Y	A	E									I		R		K	Q			Q				N			L	A	G	G	13
41	Y	A	E									I	T			K	Q			Q				N			L	A	G	G	13
42	Y	A	E									I				K	Q			E	A			N			L	A	G	G	13
43	Y	A	E									I				K	Q			Y				N			L	A	G	G	12
44	Y	A	E									I				K	E			A	A						V	A	G	G	12
45	Y	A	E				I					I	A	M		K	I	H	Q	Q	D			N			L	A	G	G	18
46	A	H	S	Q	G	T	F	T	S	D	Y	S	K	Y	L	D	S	R		A	A	A	F	V	Q	W	L	M	N	T	29
47	A	H	S	Q	G	T	F	T	S	D	Y	S	K	Y	L	D	S	R		A	A	A	F	V	Q	W	L	V	A	G	29
48		G	E							L			Q	M	E	E	E	C		R	L		I	E			K	N	G	G	17
49		G	D		S		S	D	E	M	N	T	I			N	Q			R	D		I	N				Q	T	K	19
50		G	D		S		S	D	E	M	N	T	I			G	Q			R	D		I	N				Q	T	K	19
51		A	E					D		V		S			E	G	Q			K			I	A			V	K	G	R	15
52		A	E					A		V		S			E	G	Q			K			I	A			V	K	G	R	15
53		A	E					K		V		S			E	G	Q			K			I	A			V	K	G	R	15
54		A	E					T		V		S			E	G	Q			K			I	A			V	K	G	R	15
55		A	E							V	L	S			E	G	Q			K			I	A			V	K	G	R	15
56		A	E							V		A			E	G	Q			K			I	A			V	K	G	R	14
57		A	E							V	D	S			E	G	Q			K			I	A			V	K	G	R	15
58		A	E							V	A	S			E	G	Q			K			I	A			V	K	G	R	15
59	Y	A	P				I					I	A	M		K	I	H	Q	Q	D			N			L	A	Q	K	18
60																		R											G		2
61																		R										A	E		3
62																		R											E		2
63																R	A				D						V	A	G	G	7
64																		S		R	D						V	A	G	G	7
65																		S			D						V	A	G	G	6
66																E	A				D						V	A	G	G	7
67																	E				D						V	A	G	G	6
68																	A	S			D						V	A	G	G	7
69																	E	R		R	D						V	A	G	G	8
70		A	E							V		S			E	G	Q			K	F	I	-	A			V	K	G	R	16
71		A	E							V		S			E	-	G			K			I	A			V	K	G	R	14
72		A	E							V		S			E	G	-	-	Q	A			I	A			V	K	G	R	16
73		A	E							V		S			E	G	Q	-		K			I	A			V	K	G	R	15
74		A	E							V		S			E	G	Q	-		A			I	A			V	K	G	R	15
75		A	E							V		S			E	-	-			K			I	A			V	K	G	R	14
76		A	E							V		S			E	-	-	-		A			I	A			V	K	G	R	15
77		A	E							V		S			E	-	-	-	-	A			I	A			V	K	G	R	16
78		R															E	R		R	D						V	A	G	G	9
79			I														E	R		R	D						V	A	G	G	9
80			M														E	R		R	D						V	A	G	G	9
81												E					E	R		R	D						V	A	G	G	9
82															E		E	R		R	D						V	A	G	G	9
83																	E	R		R							V	A	G	G	7
84																	E	R		R	D			E			V	A	G	G	9
85																	E	R		R	D			A			V	A	G	G	9
86																	E	R		R	D								E		5
87																	E	R		R	D								E	G	6
88									E								E	R		R	D						V	A	G	G	9
89																	E	R											E		3
90																	I	R											E		3
91												E						R											E		3
92												R						R											E		3
93																													E		1
94			I															R											E		3
95	-	H																R											E		4
96	-	H	E							V		S			E	G	Q			K			I	A			V	K	G	R	15
97		A	-							V		S			E	G	Q			K			I	A			V	K	G	R	14
98		A	E	T	-					V		S			E	G	Q			K			I	A			V	K	G	R	16
99		A	E		-					V		S			E	G	Q			K			I	A			V	K	G	R	15
100		A	E			T	S	-		V		S			E	G	Q			K			I	A			V	K	G	R	17
101		A	E				S	-		V		S			E	G	Q			K			I	A			V	K	G	R	16
102		A	E					-		V		S			E	G	Q			K			I	A			V	K	G	R	15
103		A	E					-	S	V		S			E	G	Q			K			I	A			V	K	G	R	16
104		A	E					-	S	D		S			E	G	Q			K			I	A			V	K	G	R	16
105		A	E							V	-	S			E	G	Q			K			I	A			V	K	G	R	15
106		A	E							V		S	L	-	E	G	Q			K			I	A			V	K	G	R	16
107		A	E							V		S		-	E	G	Q			K			I	A			V	K	G	R	15
108		A	E							V		S			-	G	Q			K			I	A			V	K	G	R	14
109		A	E							V		S			E	-	Q			K			I	A			V	K	G	R	14
110		A	E							V		S			E	G	Q			K		I	-	A			V	K	G	R	15
111		A	E							V		S			E	G	Q			K			-	A			V	K	G	R	14
112		A	E							V		S			E	G	Q			K			-	I			V	K	G	R	14
113		A	E							V		S			E	G	Q			K			-	I	A		V	K	G	R	15
114		A	E							V		S			E	G	Q			K			I	A		V	-	K	G	R	15
115		A	E							V		S			E	G	Q			K			I	A			-	K	G	R	14
116		A	E							V		S			E	G	Q			K			I	A			V	G	R		13
117		A	E							V		S			E	G	Q			K			I	A			V	K	R		13
118															E	E	E		V	R	L		I	C			M	N	T		11
119	T	N	M	L	W	Q	V	F		Q	A	R	R	S		L	Y	K	S	Y	D	S	T	F	T	G	Q				25
120	R	G	K	V	L	W	A	I	F	E	K	A	A	Q	G	E	L	Y	S		V	D	S	T	F	T	G	E	A	H	29
121		G	E							V		S		M	E	R	Q	S	V	D			I	A			L	K	G	R	17
122		G	E							V		S		M	E		Q	L	V	D			I	A			L	K	G	R	16
123		G	E							V		S		M	E	P	Q	S	T	D			I	A			L	K	G	R	17
124		G	E							V		S		M		F	Q	S	L	V			L	A			L	K	G	R	16
125		G	E							L			Q	M		F	E	S	L	V	L		L	E			D	N	G		16

## Sheet: P2
	pos.1	pos.2	pos.3	pos.4	pos.5	pos.6	pos.7	pos.8	pos.9	pos.10	pos.11	pos.12	pos.13	pos.14	pos.15	pos.16	pos.17	pos.18	pos.19	pos.20	pos.21	pos.22	pos.23	pos.24	pos.25	pos.26	pos.27	pos.28	pos.29	pos.30	DISTANCE
P2	H	S	Q	G	T	F	T	S	D	Y	S	K	Y	L	D	S	R	R	A	Y	E	F	V	E	W	L	L	S	G	-	30
1																				Q	D			Q			E	E		E	6
2																				E	D			Q			E	N		E	6
3																				E	D			Q			E	N	T		6
4																				E	D			Q			V	A		G	6
5																				Q	D			Q			E	A	E	G	7
6																				Q	D			Q			E	A	E	E	7
7	Y														E	E	E	A	V	R	L		I					A			10
8	Y	A	E									I	A		E	G	Q	A		K			I	A			V	K		R	15
9	Y		E										L		E	E	E	A	V	R	L		I				V	K		P	14
10																		A		A	C			Q				N		G	6
11																		A		A	K			Q				N		G	6
12																		C		A	A			Q				N		G	6
13																		K		A	A			Q				N		G	6
14	Y	A	E				I					I	A	E		K	I	H	Q	Q	D			N				A	Q	K	17
15	Y	A	E				I					I	A	K		K	I	H	Q	Q	D			N				A	Q	K	17
16	Y	A	E				I					I	A	R		K	I	H	Q	Q	D			N				A	Q	K	17
17	Y	A	E				I					I	A	F		K	I	H	Q	Q	D			N				A	Q	K	17
18	Y	A	E				I					I	A	A		K	I	H	Q	Q	D			N				A	Q	K	17
19	Y	A	E				I					I	E	M		K	I	H	Q	Q	D			N				A	Q	K	17
20	Y	A	E				I					I	K	M		K	I	H	Q	Q	D			N				A	Q	K	17
21	Y	A	E				I					I	R	M		K	I	H	Q	Q	D			N				A	Q	K	17
22	Y	A	E				I					I	F	M		K	I	H	Q	Q	D			N				A	Q	K	17
23	Y	A	E				I					I	S	M		K	I	H	Q	Q	D			N				A	Q	K	17
24	Y		E										L	K	E	E	E	A	N	R	L		I					A		G	14
25	Y		E							L		I	L	K	E	K	E	A	N	R				N				A		G	15
26	Y		E										L		E	E	E	A	V	R	D		I					A		G	13
27	Y		E										L		E	R	Q	A	I	D				N				K		G	12
28		A	E							V		S			E	G	Q	A		K			I	A			V	K		R	14
29	Y		E									I				K	E	A		A	A			Q			V	A		G	12
30	Y	A	E									E				K	Q	A		Q				N				A		G	11
31	Y	A	E									I				K	Q	A		Q				N			E	A		G	12
32	Y	A	E									I				K	Q	A	E	R				N				A		G	12
33	Y	A	E									I				K	Q	A	R	E				N				A		G	12
34	Y	A	E									I				R	Q	A		Q				N				A		G	11
35	Y	A	E									I				E	Q	A		Q				N				A		G	11
36	Y	A	E									I				E	I	A		Q				N				A		G	11
37	Y	A	E									I				I	E	A		Q				N				A		G	11
38	Y	A	E									I				I	K	A		Q				N				A		G	11
39	Y	A	E									I		E		K	Q	A		Q				N				A		G	12
40	Y	A	E									I		R		K	Q	A		Q				N				A		G	12
41	Y	A	E									I	T			K	Q	A		Q				N				A		G	12
42	Y	A	E									I				K	Q	A		E	A			N				A		G	12
43	Y	A	E									I				K	Q	A						N				A		G	10
44	Y	A	E									I				K	E	A		A	A			Q			V	A		G	13
45	Y	A	E				I					I	A	M		K	I	H	Q	Q	D			N				A		G	16
46	A	H	S	Q	G	T	F	T	S	D	Y	S	K	Y	L	D	S			A	A	A	F	V	Q	W		M	N	T	27
47	A	H	S	Q	G	T	F	T	S	D	Y	S	K	Y	L	D	S			A	A	A	F	V	Q	W		V	A	G	27
48		G	E							L			Q	M	E	E	E	C		R	L		I				K	N		G	15
49		G	D		S		S	D	E	M	N	T	I			N	Q	A		R	D		I	N			I	Q	T	K	21
50		G	D		S		S	D	E	M	N	T	I			G	Q	A		R	D		I	N			I	Q	T	K	21
51		A	E					D		V		S			E	G	Q	A		K			I	A			V	K		R	15
52		A	E					A		V		S			E	G	Q	A		K			I	A			V	K		R	15
53		A	E					K		V		S			E	G	Q	A		K			I	A			V	K		R	15
54		A	E					T		V		S			E	G	Q	A		K			I	A			V	K		R	15
55		A	E							V	L	S			E	G	Q	A		K			I	A			V	K		R	15
56		A	E							V		A			E	G	Q	A		K			I	A			V	K		R	14
57		A	E							V	D	S			E	G	Q	A		K			I	A			V	K		R	15
58		A	E							V	A	S			E	G	Q	A		K			I	A			V	K		R	15
59	Y	A	P				I					I	A	M		K	I	H	Q	Q	D			N				A	Q	K	17
60																				S				Q			I				3
61																				S				Q			I	A	E		5
62																				S				Q			I		E		4
63																R	A	A		S	D			Q			V	A		G	9
64																		S		R	D			Q			V	A		G	7
65																		S		S	D			Q			V	A		G	7
66																E	A	A		S	D			Q			V	A		G	9
67																	E	A		S	D			Q			V	A		G	8
68																	A	S		S	D			Q			V	A		G	8
69																	E			R	D			Q			V	A		G	7
70		A	E							V		S			E	G	Q	A		K	F	I	-	A			V	K		R	16
71		A	E							V		S			E	-	G	A		K			I	A			V	K		R	14
72		A	E							V		S			E	G	-	-	Q	A			I	A			V	K		R	15
73		A	E							V		S			E	G	Q	-		K			I	A			V	K		R	14
74		A	E							V		S			E	G	Q	-		A			I	A			V	K		R	14
75		A	E							V		S			E	-	-	A		K			I	A			V	K		R	14
76		A	E							V		S			E	-	-	-		A			I	A			V	K		R	14
77		A	E							V		S			E	-	-	-	-	A			I	A			V	K		R	15
78		R															E			R	D			Q			V	A		G	8
79			I														E			R	D			Q			V	A		G	8
80			M														E			R	D			Q			V	A		G	8
81												E					E			R	D			Q			V	A		G	8
82															E		E			R	D			Q			V	A		G	8
83																	E			R				Q			V	A		G	6
84																	E			R	D						V	A		G	6
85																	E			R	D			A			V	A		G	7
86																	E			R	D			Q			I		E		6
87																	E			R	D			Q			I		E	G	7
88									E								E			R	D			Q			V	A		G	8
89																	E			S				Q			I		E		5
90																	I			S				Q			I		E		5
91												E								S				Q			I		E		5
92												R								S				Q			I		E		5
93																		A		S				Q			I		E		5
94			I																	S				Q			I		E		5
95	-	H																		S				Q			I		E		6
96	-	H	E							V		S			E	G	Q	A		K			I	A			V	K		R	15
97		A	-							V		S			E	G	Q	A		K			I	A			V	K		R	14
98		A	E	T	-					V		S			E	G	Q	A		K			I	A			V	K		R	16
99		A	E		-					V		S			E	G	Q	A		K			I	A			V	K		R	15
100		A	E			T	S	-		V		S			E	G	Q	A		K			I	A			V	K		R	17
101		A	E				S	-		V		S			E	G	Q	A		K			I	A			V	K		R	16
102		A	E					-		V		S			E	G	Q	A		K			I	A			V	K		R	15
103		A	E					-	S	V		S			E	G	Q	A		K			I	A			V	K		R	16
104		A	E					-	S	D		S			E	G	Q	A		K			I	A			V	K		R	16
105		A	E							V	-	S			E	G	Q	A		K			I	A			V	K		R	15
106		A	E							V		S	L	-	E	G	Q	A		K			I	A			V	K		R	16
107		A	E							V		S		-	E	G	Q	A		K			I	A			V	K		R	15
108		A	E							V		S			-	G	Q	A		K			I	A			V	K		R	14
109		A	E							V		S			E	-	Q	A		K			I	A			V	K		R	14
110		A	E							V		S			E	G	Q	A		K		I	-	A			V	K		R	15
111		A	E							V		S			E	G	Q	A		K			-	A			V	K		R	14
112		A	E							V		S			E	G	Q	A		K			-	I			V	K		R	14
113		A	E							V		S			E	G	Q	A		K			-	I	A		V	K		R	15
114		A	E							V		S			E	G	Q	A		K			I	A		V	-	K		R	15
115		A	E							V		S			E	G	Q	A		K			I	A			-	K		R	14
116		A	E							V		S			E	G	Q	A		K			I	A			V	G	R		14
117		A	E							V		S			E	G	Q	A		K			I	A			V	K	R		14
118															E	E	E	A	V	R	L		I	C			M	N	T		12
119	T	N	M	L	W	Q	V	F		Q	A	R	R	S		L	Y	K	S		D	S	T	F	T	G	Q		H		25
120	R	G	K	V	L	W	A	I	F	E	K	A	A	Q	G	E	L	Y	S	S	V	D	S	T	F	T	G	E	A	H	30
121		G	E							V		S		M	E	R	Q	S	V	D			I	A				K		R	15
122		G	E							V		S		M	E		Q	L	V	D			I	A				K		R	14
123		G	E							V		S		M	E	P	Q	S	T	D			I	A				K		R	15
124		G	E							V		S		M		F	Q	S	L	V			L	A				K		R	14
125		G	E							L			Q	M		F	E	S	L	V	L		L				D	N			14

## Sheet: P3
	pos.1	pos.2	pos.3	pos.4	pos.5	pos.6	pos.7	pos.8	pos.9	pos.10	pos.11	pos.12	pos.13	pos.14	pos.15	pos.16	pos.17	pos.18	pos.19	pos.20	pos.21	pos.22	pos.23	pos.24	pos.25	pos.26	pos.27	pos.28	pos.29	pos.30	DISTANCE
P3	H	S	Q	G	T	F	T	S	D	Y	S	K	Y	L	D	S	R	R	A	Y	E	F	V	E	W	L	I	S	L	-	30
1																				Q	D			Q			E	E	G	E	7
2																				E	D			Q			E	N	G	E	7
3																				E	D			Q			E	N	T		6
4																				E	D			Q			V	A	G	G	7
5																				Q	D			Q			E	A	E	G	7
6																				Q	D			Q			E	A	E	E	7
7	Y														E	E	E	A	V	R	L		I				L	A	G		12
8	Y	A	E									I	A		E	G	Q	A		K			I	A			V	K	G	R	16
9	Y		E										L		E	E	E	A	V	R	L		I				V	K	G	P	15
10																		A		A	C			Q			L	N	G	G	8
11																		A		A	K			Q			L	N	G	G	8
12																		C		A	A			Q			L	N	G	G	8
13																		K		A	A			Q			L	N	G	G	8
14	Y	A	E				I					I	A	E		K	I	H	Q	Q	D			N			L	A	Q	K	18
15	Y	A	E				I					I	A	K		K	I	H	Q	Q	D			N			L	A	Q	K	18
16	Y	A	E				I					I	A	R		K	I	H	Q	Q	D			N			L	A	Q	K	18
17	Y	A	E				I					I	A	F		K	I	H	Q	Q	D			N			L	A	Q	K	18
18	Y	A	E				I					I	A	A		K	I	H	Q	Q	D			N			L	A	Q	K	18
19	Y	A	E				I					I	E	M		K	I	H	Q	Q	D			N			L	A	Q	K	18
20	Y	A	E				I					I	K	M		K	I	H	Q	Q	D			N			L	A	Q	K	18
21	Y	A	E				I					I	R	M		K	I	H	Q	Q	D			N			L	A	Q	K	18
22	Y	A	E				I					I	F	M		K	I	H	Q	Q	D			N			L	A	Q	K	18
23	Y	A	E				I					I	S	M		K	I	H	Q	Q	D			N			L	A	Q	K	18
24	Y		E										L	K	E	E	E	A	N	R	L		I				L	A	G	G	16
25	Y		E							L		I	L	K	E	K	E	A	N	R				N			L	A	G	G	17
26	Y		E										L		E	E	E	A	V	R	D		I				L	A	G	G	15
27	Y		E										L		E	R	Q	A	I	D				N			L	K	G	G	14
28		A	E							V		S			E	G	Q	A		K			I	A			V	K	G	R	15
29	Y		E									I				K	E	A		A	A			Q			V	A	G	G	13
30	Y	A	E									E				K	Q	A		Q				N			L	A	G	G	13
31	Y	A	E									I				K	Q	A		Q				N			E	A	G	G	13
32	Y	A	E									I				K	Q	A	E	R				N			L	A	G	G	14
33	Y	A	E									I				K	Q	A	R	E				N			L	A	G	G	14
34	Y	A	E									I				R	Q	A		Q				N			L	A	G	G	13
35	Y	A	E									I				E	Q	A		Q				N			L	A	G	G	13
36	Y	A	E									I				E	I	A		Q				N			L	A	G	G	13
37	Y	A	E									I				I	E	A		Q				N			L	A	G	G	13
38	Y	A	E									I				I	K	A		Q				N			L	A	G	G	13
39	Y	A	E									I		E		K	Q	A		Q				N			L	A	G	G	14
40	Y	A	E									I		R		K	Q	A		Q				N			L	A	G	G	14
41	Y	A	E									I	T			K	Q	A		Q				N			L	A	G	G	14
42	Y	A	E									I				K	Q	A		E	A			N			L	A	G	G	14
43	Y	A	E									I				K	Q	A						N			L	A	G	G	12
44	Y	A	E									I				K	E	A		A	A			Q			V	A	G	G	14
45	Y	A	E				I					I	A	M		K	I	H	Q	Q	D			N			L	A	G	G	18
46	A	H	S	Q	G	T	F	T	S	D	Y	S	K	Y	L	D	S			A	A	A	F	V	Q	W	L	M	N	T	28
47	A	H	S	Q	G	T	F	T	S	D	Y	S	K	Y	L	D	S			A	A	A	F	V	Q	W	L	V	A	G	28
48		G	E							L			Q	M	E	E	E	C		R	L		I				K	N	G	G	16
49		G	D		S		S	D	E	M	N	T	I			N	Q	A		R	D		I	N				Q	T	K	20
50		G	D		S		S	D	E	M	N	T	I			G	Q	A		R	D		I	N				Q	T	K	20
51		A	E					D		V		S			E	G	Q	A		K			I	A			V	K	G	R	16
52		A	E					A		V		S			E	G	Q	A		K			I	A			V	K	G	R	16
53		A	E					K		V		S			E	G	Q	A		K			I	A			V	K	G	R	16
54		A	E					T		V		S			E	G	Q	A		K			I	A			V	K	G	R	16
55		A	E							V	L	S			E	G	Q	A		K			I	A			V	K	G	R	16
56		A	E							V		A			E	G	Q	A		K			I	A			V	K	G	R	15
57		A	E							V	D	S			E	G	Q	A		K			I	A			V	K	G	R	16
58		A	E							V	A	S			E	G	Q	A		K			I	A			V	K	G	R	16
59	Y	A	P				I					I	A	M		K	I	H	Q	Q	D			N			L	A	Q	K	18
60																				S				Q					G		3
61																				S				Q				A	E		4
62																				S				Q					E		3
63																R	A	A		S	D			Q			V	A	G	G	10
64																		S		R	D			Q			V	A	G	G	8
65																		S		S	D			Q			V	A	G	G	8
66																E	A	A		S	D			Q			V	A	G	G	10
67																	E	A		S	D			Q			V	A	G	G	9
68																	A	S		S	D			Q			V	A	G	G	9
69																	E			R	D			Q			V	A	G	G	8
70		A	E							V		S			E	G	Q	A		K	F	I	-	A			V	K	G	R	17
71		A	E							V		S			E	-	G	A		K			I	A			V	K	G	R	15
72		A	E							V		S			E	G	-	-	Q	A			I	A			V	K	G	R	16
73		A	E							V		S			E	G	Q	-		K			I	A			V	K	G	R	15
74		A	E							V		S			E	G	Q	-		A			I	A			V	K	G	R	15
75		A	E							V		S			E	-	-	A		K			I	A			V	K	G	R	15
76		A	E							V		S			E	-	-	-		A			I	A			V	K	G	R	15
77		A	E							V		S			E	-	-	-	-	A			I	A			V	K	G	R	16
78		R															E			R	D			Q			V	A	G	G	9
79			I														E			R	D			Q			V	A	G	G	9
80			M														E			R	D			Q			V	A	G	G	9
81												E					E			R	D			Q			V	A	G	G	9
82															E		E			R	D			Q			V	A	G	G	9
83																	E			R				Q			V	A	G	G	7
84																	E			R	D						V	A	G	G	7
85																	E			R	D			A			V	A	G	G	8
86																	E			R	D			Q					E		5
87																	E			R	D			Q					E	G	6
88									E								E			R	D			Q			V	A	G	G	9
89																	E			S				Q					E		4
90																	I			S				Q					E		4
91												E								S				Q					E		4
92												R								S				Q					E		4
93																		A		S				Q					E		4
94			I																	S				Q					E		4
95	-	H																		S				Q					E		5
96	-	H	E							V		S			E	G	Q	A		K			I	A			V	K	G	R	16
97		A	-							V		S			E	G	Q	A		K			I	A			V	K	G	R	15
98		A	E	T	-					V		S			E	G	Q	A		K			I	A			V	K	G	R	17
99		A	E		-					V		S			E	G	Q	A		K			I	A			V	K	G	R	16
100		A	E			T	S	-		V		S			E	G	Q	A		K			I	A			V	K	G	R	18
101		A	E				S	-		V		S			E	G	Q	A		K			I	A			V	K	G	R	17
102		A	E					-		V		S			E	G	Q	A		K			I	A			V	K	G	R	16
103		A	E					-	S	V		S			E	G	Q	A		K			I	A			V	K	G	R	17
104		A	E					-	S	D		S			E	G	Q	A		K			I	A			V	K	G	R	17
105		A	E							V	-	S			E	G	Q	A		K			I	A			V	K	G	R	16
106		A	E							V		S	L	-	E	G	Q	A		K			I	A			V	K	G	R	17
107		A	E							V		S		-	E	G	Q	A		K			I	A			V	K	G	R	16
108		A	E							V		S			-	G	Q	A		K			I	A			V	K	G	R	15
109		A	E							V		S			E	-	Q	A		K			I	A			V	K	G	R	15
110		A	E							V		S			E	G	Q	A		K		I	-	A			V	K	G	R	16
111		A	E							V		S			E	G	Q	A		K			-	A			V	K	G	R	15
112		A	E							V		S			E	G	Q	A		K			-	I			V	K	G	R	15
113		A	E							V		S			E	G	Q	A		K			-	I	A		V	K	G	R	16
114		A	E							V		S			E	G	Q	A		K			I	A		V	-	K	G	R	16
115		A	E							V		S			E	G	Q	A		K			I	A			-	K	G	R	15
116		A	E							V		S			E	G	Q	A		K			I	A			V	G	R		14
117		A	E							V		S			E	G	Q	A		K			I	A			V	K	R		14
118															E	E	E	A	V	R	L		I	C			M	N	T		12
119	T	N	M	L	W	Q	V	F		Q	A	R	R	S		L	Y	K	S		D	S	T	F	T	G	Q		H		25
120	R	G	K	V	L	W	A	I	F	E	K	A	A	Q	G	E	L	Y	S	S	V	D	S	T	F	T	G	E	A	H	30
121		G	E							V		S		M	E	R	Q	S	V	D			I	A			L	K	G	R	17
122		G	E							V		S		M	E		Q	L	V	D			I	A			L	K	G	R	16
123		G	E							V		S		M	E	P	Q	S	T	D			I	A			L	K	G	R	17
124		G	E							V		S		M		F	Q	S	L	V			L	A			L	K	G	R	16
125		G	E							L			Q	M		F	E	S	L	V	L		L				D	N	G		15

## Sheet: P4
	pos.1	pos.2	pos.3	pos.4	pos.5	pos.6	pos.7	pos.8	pos.9	pos.10	pos.11	pos.12	pos.13	pos.14	pos.15	pos.16	pos.17	pos.18	pos.19	pos.20	pos.21	pos.22	pos.23	pos.24	pos.25	pos.26	pos.27	pos.28	pos.29	pos.30	DISTANCE
P4	H	S	Q	G	T	F	T	S	D	Y	Y	K	Y	L	D	S	R	R	A	Y	E	F	V	E	W	L	I	S	G	-	30
1											S									Q	D			Q			E	E		E	7
2											S									E	D			Q			E	N		E	7
3											S									E	D			Q			E	N	T		7
4											S									E	D			Q			V	A		G	7
5											S									Q	D			Q			E	A	E	G	8
6											S									Q	D			Q			E	A	E	E	8
7	Y										S				E	E	E	A	V	R	L		I				L	A			12
8	Y	A	E								S	I	A		E	G	Q	A		K			I	A			V	K		R	16
9	Y		E								S		L		E	E	E	A	V	R	L		I				V	K		P	15
10											S							A		A	C			Q			L	N		G	8
11											S							A		A	K			Q			L	N		G	8
12											S							C		A	A			Q			L	N		G	8
13											S							K		A	A			Q			L	N		G	8
14	Y	A	E				I				S	I	A	E		K	I	H	Q	Q	D			N			L	A	Q	K	19
15	Y	A	E				I				S	I	A	K		K	I	H	Q	Q	D			N			L	A	Q	K	19
16	Y	A	E				I				S	I	A	R		K	I	H	Q	Q	D			N			L	A	Q	K	19
17	Y	A	E				I				S	I	A	F		K	I	H	Q	Q	D			N			L	A	Q	K	19
18	Y	A	E				I				S	I	A	A		K	I	H	Q	Q	D			N			L	A	Q	K	19
19	Y	A	E				I				S	I	E	M		K	I	H	Q	Q	D			N			L	A	Q	K	19
20	Y	A	E				I				S	I	K	M		K	I	H	Q	Q	D			N			L	A	Q	K	19
21	Y	A	E				I				S	I	R	M		K	I	H	Q	Q	D			N			L	A	Q	K	19
22	Y	A	E				I				S	I	F	M		K	I	H	Q	Q	D			N			L	A	Q	K	19
23	Y	A	E				I				S	I	S	M		K	I	H	Q	Q	D			N			L	A	Q	K	19
24	Y		E								S		L	K	E	E	E	A	N	R	L		I				L	A		G	16
25	Y		E							L	S	I	L	K	E	K	E	A	N	R				N			L	A		G	17
26	Y		E								S		L		E	E	E	A	V	R	D		I				L	A		G	15
27	Y		E								S		L		E	R	Q	A	I	D				N			L	K		G	14
28		A	E							V	S	S			E	G	Q	A		K			I	A			V	K		R	15
29	Y		E								S	I				K	E	A		A	A			Q			V	A		G	13
30	Y	A	E								S	E				K	Q	A		Q				N			L	A		G	13
31	Y	A	E								S	I				K	Q	A		Q				N			E	A		G	13
32	Y	A	E								S	I				K	Q	A	E	R				N			L	A		G	14
33	Y	A	E								S	I				K	Q	A	R	E				N			L	A		G	14
34	Y	A	E								S	I				R	Q	A		Q				N			L	A		G	13
35	Y	A	E								S	I				E	Q	A		Q				N			L	A		G	13
36	Y	A	E								S	I				E	I	A		Q				N			L	A		G	13
37	Y	A	E								S	I				I	E	A		Q				N			L	A		G	13
38	Y	A	E								S	I				I	K	A		Q				N			L	A		G	13
39	Y	A	E								S	I		E		K	Q	A		Q				N			L	A		G	14
40	Y	A	E								S	I		R		K	Q	A		Q				N			L	A		G	14
41	Y	A	E								S	I	T			K	Q	A		Q				N			L	A		G	14
42	Y	A	E								S	I				K	Q	A		E	A			N			L	A		G	14
43	Y	A	E								S	I				K	Q	A						N			L	A		G	12
44	Y	A	E								S	I				K	E	A		A	A			Q			V	A		G	14
45	Y	A	E				I				S	I	A	M		K	I	H	Q	Q	D			N			L	A		G	18
46	A	H	S	Q	G	T	F	T	S	D		S	K	Y	L	D	S			A	A	A	F	V	Q	W	L	M	N	T	27
47	A	H	S	Q	G	T	F	T	S	D		S	K	Y	L	D	S			A	A	A	F	V	Q	W	L	V	A	G	27
48		G	E							L	S		Q	M	E	E	E	C		R	L		I				K	N		G	16
49		G	D		S		S	D	E	M	N	T	I			N	Q	A		R	D		I	N				Q	T	K	20
50		G	D		S		S	D	E	M	N	T	I			G	Q	A		R	D		I	N				Q	T	K	20
51		A	E					D		V	S	S			E	G	Q	A		K			I	A			V	K		R	16
52		A	E					A		V	S	S			E	G	Q	A		K			I	A			V	K		R	16
53		A	E					K		V	S	S			E	G	Q	A		K			I	A			V	K		R	16
54		A	E					T		V	S	S			E	G	Q	A		K			I	A			V	K		R	16
55		A	E							V	L	S			E	G	Q	A		K			I	A			V	K		R	15
56		A	E							V	S	A			E	G	Q	A		K			I	A			V	K		R	15
57		A	E							V	D	S			E	G	Q	A		K			I	A			V	K		R	15
58		A	E							V	A	S			E	G	Q	A		K			I	A			V	K		R	15
59	Y	A	P				I				S	I	A	M		K	I	H	Q	Q	D			N			L	A	Q	K	19
60											S									S				Q							3
61											S									S				Q				A	E		5
62											S									S				Q					E		4
63											S					R	A	A		S	D			Q			V	A		G	10
64											S							S		R	D			Q			V	A		G	8
65											S							S		S	D			Q			V	A		G	8
66											S					E	A	A		S	D			Q			V	A		G	10
67											S						E	A		S	D			Q			V	A		G	9
68											S						A	S		S	D			Q			V	A		G	9
69											S						E			R	D			Q			V	A		G	8
70		A	E							V	S	S			E	G	Q	A		K	F	I	-	A			V	K		R	17
71		A	E							V	S	S			E	-	G	A		K			I	A			V	K		R	15
72		A	E							V	S	S			E	G	-	-	Q	A			I	A			V	K		R	16
73		A	E							V	S	S			E	G	Q	-		K			I	A			V	K		R	15
74		A	E							V	S	S			E	G	Q	-		A			I	A			V	K		R	15
75		A	E							V	S	S			E	-	-	A		K			I	A			V	K		R	15
76		A	E							V	S	S			E	-	-	-		A			I	A			V	K		R	15
77		A	E							V	S	S			E	-	-	-	-	A			I	A			V	K		R	16
78		R									S						E			R	D			Q			V	A		G	9
79			I								S						E			R	D			Q			V	A		G	9
80			M								S						E			R	D			Q			V	A		G	9
81											S	E					E			R	D			Q			V	A		G	9
82											S				E		E			R	D			Q			V	A		G	9
83											S						E			R				Q			V	A		G	7
84											S						E			R	D						V	A		G	7
85											S						E			R	D			A			V	A		G	8
86											S						E			R	D			Q					E		6
87											S						E			R	D			Q					E	G	7
88									E		S						E			R	D			Q			V	A		G	9
89											S						E			S				Q					E		5
90											S						I			S				Q					E		5
91											S	E								S				Q					E		5
92											S	R								S				Q					E		5
93											S							A		S				Q					E		5
94			I								S									S				Q					E		5
95	-	H									S									S				Q					E		6
96	-	H	E							V	S	S			E	G	Q	A		K			I	A			V	K		R	16
97		A	-							V	S	S			E	G	Q	A		K			I	A			V	K		R	15
98		A	E	T	-					V	S	S			E	G	Q	A		K			I	A			V	K		R	17
99		A	E		-					V	S	S			E	G	Q	A		K			I	A			V	K		R	16
100		A	E			T	S	-		V	S	S			E	G	Q	A		K			I	A			V	K		R	18
101		A	E				S	-		V	S	S			E	G	Q	A		K			I	A			V	K		R	17
102		A	E					-		V	S	S			E	G	Q	A		K			I	A			V	K		R	16
103		A	E					-	S	V	S	S			E	G	Q	A		K			I	A			V	K		R	17
104		A	E					-	S	D	S	S			E	G	Q	A		K			I	A			V	K		R	17
105		A	E							V	-	S			E	G	Q	A		K			I	A			V	K		R	15
106		A	E							V	S	S	L	-	E	G	Q	A		K			I	A			V	K		R	17
107		A	E							V	S	S		-	E	G	Q	A		K			I	A			V	K		R	16
108		A	E							V	S	S			-	G	Q	A		K			I	A			V	K		R	15
109		A	E							V	S	S			E	-	Q	A		K			I	A			V	K		R	15
110		A	E							V	S	S			E	G	Q	A		K		I	-	A			V	K		R	16
111		A	E							V	S	S			E	G	Q	A		K			-	A			V	K		R	15
112		A	E							V	S	S			E	G	Q	A		K			-	I			V	K		R	15
113		A	E							V	S	S			E	G	Q	A		K			-	I	A		V	K		R	16
114		A	E							V	S	S			E	G	Q	A		K			I	A		V	-	K		R	16
115		A	E							V	S	S			E	G	Q	A		K			I	A			-	K		R	15
116		A	E							V	S	S			E	G	Q	A		K			I	A			V	G	R		15
117		A	E							V	S	S			E	G	Q	A		K			I	A			V	K	R		15
118											S				E	E	E	A	V	R	L		I	C			M	N	T		13
119	T	N	M	L	W	Q	V	F		Q	A	R	R	S		L	Y	K	S		D	S	T	F	T	G	Q		H		25
120	R	G	K	V	L	W	A	I	F	E	K	A	A	Q	G	E	L	Y	S	S	V	D	S	T	F	T	G	E	A	H	30
121		G	E							V	S	S		M	E	R	Q	S	V	D			I	A			L	K		R	17
122		G	E							V	S	S		M	E		Q	L	V	D			I	A			L	K		R	16
123		G	E							V	S	S		M	E	P	Q	S	T	D			I	A			L	K		R	17
124		G	E							V	S	S		M		F	Q	S	L	V			L	A			L	K		R	16
125		G	E							L	S		Q	M		F	E	S	L	V	L		L				D	N			15

## Sheet: P5
	pos.1	pos.2	pos.3	pos.4	pos.5	pos.6	pos.7	pos.8	pos.9	pos.10	pos.11	pos.12	pos.13	pos.14	pos.15	pos.16	pos.17	pos.18	pos.19	pos.20	pos.21	pos.22	pos.23	pos.24	pos.25	pos.26	pos.27	pos.28	pos.29	pos.30	DISTANCE
P5	H	S	Q	G	T	F	T	S	D	Y	S	K	Y	L	D	S	R	R	A	Y	E	F	V	E	W	L	G	S	G	-	30
1																				Q	D			Q			E	E		E	6
2																				E	D			Q			E	N		E	6
3																				E	D			Q			E	N	T		6
4																				E	D			Q			V	A		G	6
5																				Q	D			Q			E	A	E	G	7
6																				Q	D			Q			E	A	E	E	7
7	Y														E	E	E	A	V	R	L		I				L	A			11
8	Y	A	E									I	A		E	G	Q	A		K			I	A			V	K		R	15
9	Y		E										L		E	E	E	A	V	R	L		I				V	K		P	14
10																		A		A	C			Q			L	N		G	7
11																		A		A	K			Q			L	N		G	7
12																		C		A	A			Q			L	N		G	7
13																		K		A	A			Q			L	N		G	7
14	Y	A	E				I					I	A	E		K	I	H	Q	Q	D			N			L	A	Q	K	18
15	Y	A	E				I					I	A	K		K	I	H	Q	Q	D			N			L	A	Q	K	18
16	Y	A	E				I					I	A	R		K	I	H	Q	Q	D			N			L	A	Q	K	18
17	Y	A	E				I					I	A	F		K	I	H	Q	Q	D			N			L	A	Q	K	18
18	Y	A	E				I					I	A	A		K	I	H	Q	Q	D			N			L	A	Q	K	18
19	Y	A	E				I					I	E	M		K	I	H	Q	Q	D			N			L	A	Q	K	18
20	Y	A	E				I					I	K	M		K	I	H	Q	Q	D			N			L	A	Q	K	18
21	Y	A	E				I					I	R	M		K	I	H	Q	Q	D			N			L	A	Q	K	18
22	Y	A	E				I					I	F	M		K	I	H	Q	Q	D			N			L	A	Q	K	18
23	Y	A	E				I					I	S	M		K	I	H	Q	Q	D			N			L	A	Q	K	18
24	Y		E										L	K	E	E	E	A	N	R	L		I				L	A		G	15
25	Y		E							L		I	L	K	E	K	E	A	N	R				N			L	A		G	16
26	Y		E										L		E	E	E	A	V	R	D		I				L	A		G	14
27	Y		E										L		E	R	Q	A	I	D				N			L	K		G	13
28		A	E							V		S			E	G	Q	A		K			I	A			V	K		R	14
29	Y		E									I				K	E	A		A	A			Q			V	A		G	12
30	Y	A	E									E				K	Q	A		Q				N			L	A		G	12
31	Y	A	E									I				K	Q	A		Q				N			E	A		G	12
32	Y	A	E									I				K	Q	A	E	R				N			L	A		G	13
33	Y	A	E									I				K	Q	A	R	E				N			L	A		G	13
34	Y	A	E									I				R	Q	A		Q				N			L	A		G	12
35	Y	A	E									I				E	Q	A		Q				N			L	A		G	12
36	Y	A	E									I				E	I	A		Q				N			L	A		G	12
37	Y	A	E									I				I	E	A		Q				N			L	A		G	12
38	Y	A	E									I				I	K	A		Q				N			L	A		G	12
39	Y	A	E									I		E		K	Q	A		Q				N			L	A		G	13
40	Y	A	E									I		R		K	Q	A		Q				N			L	A		G	13
41	Y	A	E									I	T			K	Q	A		Q				N			L	A		G	13
42	Y	A	E									I				K	Q	A		E	A			N			L	A		G	13
43	Y	A	E									I				K	Q	A						N			L	A		G	11
44	Y	A	E									I				K	E	A		A	A			Q			V	A		G	13
45	Y	A	E				I					I	A	M		K	I	H	Q	Q	D			N			L	A		G	17
46	A	H	S	Q	G	T	F	T	S	D	Y	S	K	Y	L	D	S			A	A	A	F	V	Q	W	L	M	N	T	28
47	A	H	S	Q	G	T	F	T	S	D	Y	S	K	Y	L	D	S			A	A	A	F	V	Q	W	L	V	A	G	28
48		G	E							L			Q	M	E	E	E	C		R	L		I				K	N		G	15
49		G	D		S		S	D	E	M	N	T	I			N	Q	A		R	D		I	N			I	Q	T	K	21
50		G	D		S		S	D	E	M	N	T	I			G	Q	A		R	D		I	N			I	Q	T	K	21
51		A	E					D		V		S			E	G	Q	A		K			I	A			V	K		R	15
52		A	E					A		V		S			E	G	Q	A		K			I	A			V	K		R	15
53		A	E					K		V		S			E	G	Q	A		K			I	A			V	K		R	15
54		A	E					T		V		S			E	G	Q	A		K			I	A			V	K		R	15
55		A	E							V	L	S			E	G	Q	A		K			I	A			V	K		R	15
56		A	E							V		A			E	G	Q	A		K			I	A			V	K		R	14
57		A	E							V	D	S			E	G	Q	A		K			I	A			V	K		R	15
58		A	E							V	A	S			E	G	Q	A		K			I	A			V	K		R	15
59	Y	A	P				I					I	A	M		K	I	H	Q	Q	D			N			L	A	Q	K	18
60																				S				Q			I				3
61																				S				Q			I	A	E		5
62																				S				Q			I		E		4
63																R	A	A		S	D			Q			V	A		G	9
64																		S		R	D			Q			V	A		G	7
65																		S		S	D			Q			V	A		G	7
66																E	A	A		S	D			Q			V	A		G	9
67																	E	A		S	D			Q			V	A		G	8
68																	A	S		S	D			Q			V	A		G	8
69																	E			R	D			Q			V	A		G	7
70		A	E							V		S			E	G	Q	A		K	F	I	-	A			V	K		R	16
71		A	E							V		S			E	-	G	A		K			I	A			V	K		R	14
72		A	E							V		S			E	G	-	-	Q	A			I	A			V	K		R	15
73		A	E							V		S			E	G	Q	-		K			I	A			V	K		R	14
74		A	E							V		S			E	G	Q	-		A			I	A			V	K		R	14
75		A	E							V		S			E	-	-	A		K			I	A			V	K		R	14
76		A	E							V		S			E	-	-	-		A			I	A			V	K		R	14
77		A	E							V		S			E	-	-	-	-	A			I	A			V	K		R	15
78		R															E			R	D			Q			V	A		G	8
79			I														E			R	D			Q			V	A		G	8
80			M														E			R	D			Q			V	A		G	8
81												E					E			R	D			Q			V	A		G	8
82															E		E			R	D			Q			V	A		G	8
83																	E			R				Q			V	A		G	6
84																	E			R	D						V	A		G	6
85																	E			R	D			A			V	A		G	7
86																	E			R	D			Q			I		E		6
87																	E			R	D			Q			I		E	G	7
88									E								E			R	D			Q			V	A		G	8
89																	E			S				Q			I		E		5
90																	I			S				Q			I		E		5
91												E								S				Q			I		E		5
92												R								S				Q			I		E		5
93																		A		S				Q			I		E		5
94			I																	S				Q			I		E		5
95	-	H																		S				Q			I		E		6
96	-	H	E							V		S			E	G	Q	A		K			I	A			V	K		R	15
97		A	-							V		S			E	G	Q	A		K			I	A			V	K		R	14
98		A	E	T	-					V		S			E	G	Q	A		K			I	A			V	K		R	16
99		A	E		-					V		S			E	G	Q	A		K			I	A			V	K		R	15
100		A	E			T	S	-		V		S			E	G	Q	A		K			I	A			V	K		R	17
101		A	E				S	-		V		S			E	G	Q	A		K			I	A			V	K		R	16
102		A	E					-		V		S			E	G	Q	A		K			I	A			V	K		R	15
103		A	E					-	S	V		S			E	G	Q	A		K			I	A			V	K		R	16
104		A	E					-	S	D		S			E	G	Q	A		K			I	A			V	K		R	16
105		A	E							V	-	S			E	G	Q	A		K			I	A			V	K		R	15
106		A	E							V		S	L	-	E	G	Q	A		K			I	A			V	K		R	16
107		A	E							V		S		-	E	G	Q	A		K			I	A			V	K		R	15
108		A	E							V		S			-	G	Q	A		K			I	A			V	K		R	14
109		A	E							V		S			E	-	Q	A		K			I	A			V	K		R	14
110		A	E							V		S			E	G	Q	A		K		I	-	A			V	K		R	15
111		A	E							V		S			E	G	Q	A		K			-	A			V	K		R	14
112		A	E							V		S			E	G	Q	A		K			-	I			V	K		R	14
113		A	E							V		S			E	G	Q	A		K			-	I	A		V	K		R	15
114		A	E							V		S			E	G	Q	A		K			I	A		V	-	K		R	15
115		A	E							V		S			E	G	Q	A		K			I	A			-	K		R	14
116		A	E							V		S			E	G	Q	A		K			I	A			V	G	R		14
117		A	E							V		S			E	G	Q	A		K			I	A			V	K	R		14
118															E	E	E	A	V	R	L		I	C			M	N	T		12
119	T	N	M	L	W	Q	V	F		Q	A	R	R	S		L	Y	K	S		D	S	T	F	T	G	Q		H		25
120	R	G	K	V	L	W	A	I	F	E	K	A	A	Q	G	E	L	Y	S	S	V	D	S	T	F	T		E	A	H	29
121		G	E							V		S		M	E	R	Q	S	V	D			I	A			L	K		R	16
122		G	E							V		S		M	E		Q	L	V	D			I	A			L	K		R	15
123		G	E							V		S		M	E	P	Q	S	T	D			I	A			L	K		R	16
124		G	E							V		S		M		F	Q	S	L	V			L	A			L	K		R	15
125		G	E							L			Q	M		F	E	S	L	V	L		L				D	N			14

## Sheet: P6
	pos.1	pos.2	pos.3	pos.4	pos.5	pos.6	pos.7	pos.8	pos.9	pos.10	pos.11	pos.12	pos.13	pos.14	pos.15	pos.16	pos.17	pos.18	pos.19	pos.20	pos.21	pos.22	pos.23	pos.24	pos.25	pos.26	pos.27	pos.28	pos.29	pos.30	DISTANCE
P6	H	S	Q	G	T	F	T	S	D	Y	S	K	Y	L	D	S	R	R	A	Q	D	F	G	Q	W	L	E	A	E	E	30
1																							V					E	G		3
2																				E			V					N	G		4
3																				E			V					N	T	-	5
4																				E			V				V		G	G	5
5																							V							G	2
6																							V								1
7	Y														E	E	E	A	V	R	L		I	E			L		G	-	13
8	Y	A	E									I	A		E	G	Q	A		K	E		I	A			V	K	G	R	17
9	Y		E										L		E	E	E	A	V	R	L		I	E			V	K	G	P	16
10																		A		A	C		V				L	N	G	G	8
11																		A		A	K		V				L	N	G	G	8
12																		C		A	A		V				L	N	G	G	8
13																		K		A	A		V				L	N	G	G	8
14	Y	A	E				I					I	A	E		K	I	H	Q				V	N			L		Q	K	16
15	Y	A	E				I					I	A	K		K	I	H	Q				V	N			L		Q	K	16
16	Y	A	E				I					I	A	R		K	I	H	Q				V	N			L		Q	K	16
17	Y	A	E				I					I	A	F		K	I	H	Q				V	N			L		Q	K	16
18	Y	A	E				I					I	A	A		K	I	H	Q				V	N			L		Q	K	16
19	Y	A	E				I					I	E	M		K	I	H	Q				V	N			L		Q	K	16
20	Y	A	E				I					I	K	M		K	I	H	Q				V	N			L		Q	K	16
21	Y	A	E				I					I	R	M		K	I	H	Q				V	N			L		Q	K	16
22	Y	A	E				I					I	F	M		K	I	H	Q				V	N			L		Q	K	16
23	Y	A	E				I					I	S	M		K	I	H	Q				V	N			L		Q	K	16
24	Y		E										L	K	E	E	E	A	N	R	L		I	E			L		G	G	16
25	Y		E							L		I	L	K	E	K	E	A	N	R	E		V	N			L		G	G	18
26	Y		E										L		E	E	E	A	V	R			I	E			L		G	G	14
27	Y		E										L		E	R	Q	A	I	D	E		V	N			L	K	G	G	16
28		A	E							V		S			E	G	Q	A		K	E		I	A			V	K	G	R	16
29	Y		E									I				K	E	A		A	A		V				V		G	G	12
30	Y	A	E									E				K	Q	A			E		V	N			L		G	G	13
31	Y	A	E									I				K	Q	A			E		V	N					G	G	12
32	Y	A	E									I				K	Q	A	E	R	E		V	N			L		G	G	15
33	Y	A	E									I				K	Q	A	R	E	E		V	N			L		G	G	15
34	Y	A	E									I				R	Q	A			E		V	N			L		G	G	13
35	Y	A	E									I				E	Q	A			E		V	N			L		G	G	13
36	Y	A	E									I				E	I	A			E		V	N			L		G	G	13
37	Y	A	E									I				I	E	A			E		V	N			L		G	G	13
38	Y	A	E									I				I	K	A			E		V	N			L		G	G	13
39	Y	A	E									I		E		K	Q	A			E		V	N			L		G	G	14
40	Y	A	E									I		R		K	Q	A			E		V	N			L		G	G	14
41	Y	A	E									I	T			K	Q	A			E		V	N			L		G	G	14
42	Y	A	E									I				K	Q	A		E	A		V	N			L		G	G	14
43	Y	A	E									I				K	Q	A		Y	E		V	N			L		G	G	14
44	Y	A	E									I				K	E	A		A	A		V				V		G	G	13
45	Y	A	E				I					I	A	M		K	I	H	Q				V	N			L		G	G	16
46	A	H	S	Q	G	T	F	T	S	D	Y	S	K	Y	L	D	S			A	A	A	F	V	Q	W	L	M	N	T	28
47	A	H	S	Q	G	T	F	T	S	D	Y	S	K	Y	L	D	S			A	A	A	F	V	Q	W	L	V	A	G	28
48		G	E							L			Q	M	E	E	E	C		R	L		I	E			K	N	G	G	17
49		G	D		S		S	D	E	M	N	T	I			N	Q	A		R			I	N			I	Q	T	K	20
50		G	D		S		S	D	E	M	N	T	I			G	Q	A		R			I	N			I	Q	T	K	20
51		A	E					D		V		S			E	G	Q	A		K	E		I	A			V	K	G	R	17
52		A	E					A		V		S			E	G	Q	A		K	E		I	A			V	K	G	R	17
53		A	E					K		V		S			E	G	Q	A		K	E		I	A			V	K	G	R	17
54		A	E					T		V		S			E	G	Q	A		K	E		I	A			V	K	G	R	17
55		A	E							V	L	S			E	G	Q	A		K	E		I	A			V	K	G	R	17
56		A	E							V		A			E	G	Q	A		K	E		I	A			V	K	G	R	16
57		A	E							V	D	S			E	G	Q	A		K	E		I	A			V	K	G	R	17
58		A	E							V	A	S			E	G	Q	A		K	E		I	A			V	K	G	R	17
59	Y	A	P				I					I	A	M		K	I	H	Q				V	N			L		Q	K	16
60																				S	E		V				I	S	G	-	7
61																				S	E		V				I			-	5
62																				S	E		V				I	S		-	6
63																R	A	A		S			V				V		G	G	8
64																		S		R			V				V		G	G	6
65																		S		S			V				V		G	G	6
66																E	A	A		S			V				V		G	G	8
67																	E	A		S			V				V		G	G	7
68																	A	S		S			V				V		G	G	7
69																	E			R			V				V		G	G	6
70		A	E							V		S			E	G	Q	A		K	F	I	-	A			V	K	G	R	17
71		A	E							V		S			E	-	G	A		K	E		I	A			V	K	G	R	16
72		A	E							V		S			E	G	-	-	Q	A	E		I	A			V	K	G	R	17
73		A	E							V		S			E	G	Q	-		K	E		I	A			V	K	G	R	16
74		A	E							V		S			E	G	Q	-		A	E		I	A			V	K	G	R	16
75		A	E							V		S			E	-	-	A		K	E		I	A			V	K	G	R	16
76		A	E							V		S			E	-	-	-		A	E		I	A			V	K	G	R	16
77		A	E							V		S			E	-	-	-	-	A	E		I	A			V	K	G	R	17
78		R															E			R			V				V		G	G	7
79			I														E			R			V				V		G	G	7
80			M														E			R			V				V		G	G	7
81												E					E			R			V				V		G	G	7
82															E		E			R			V				V		G	G	7
83																	E			R	E		V				V		G	G	7
84																	E			R			V	E			V		G	G	7
85																	E			R			V	A			V		G	G	7
86																	E			R			V				I	S		-	6
87																	E			R			V				I	S		G	6
88									E								E			R			V				V		G	G	7
89																	E			S	E		V				I	S		-	7
90																	I			S	E		V				I	S		-	7
91												E								S	E		V				I	S		-	7
92												R								S	E		V				I	S		-	7
93																		A		S	E		V				I	S		-	7
94			I																	S	E		V				I	S		-	7
95	-	H																		S	E		V				I	S		-	8
96	-	H	E							V		S			E	G	Q	A		K	E		I	A			V	K	G	R	17
97		A	-							V		S			E	G	Q	A		K	E		I	A			V	K	G	R	16
98		A	E	T	-					V		S			E	G	Q	A		K	E		I	A			V	K	G	R	18
99		A	E		-					V		S			E	G	Q	A		K	E		I	A			V	K	G	R	17
100		A	E			T	S	-		V		S			E	G	Q	A		K	E		I	A			V	K	G	R	19
101		A	E				S	-		V		S			E	G	Q	A		K	E		I	A			V	K	G	R	18
102		A	E					-		V		S			E	G	Q	A		K	E		I	A			V	K	G	R	17
103		A	E					-	S	V		S			E	G	Q	A		K	E		I	A			V	K	G	R	18
104		A	E					-	S	D		S			E	G	Q	A		K	E		I	A			V	K	G	R	18
105		A	E							V	-	S			E	G	Q	A		K	E		I	A			V	K	G	R	17
106		A	E							V		S	L	-	E	G	Q	A		K	E		I	A			V	K	G	R	18
107		A	E							V		S		-	E	G	Q	A		K	E		I	A			V	K	G	R	17
108		A	E							V		S			-	G	Q	A		K	E		I	A			V	K	G	R	16
109		A	E							V		S			E	-	Q	A		K	E		I	A			V	K	G	R	16
110		A	E							V		S			E	G	Q	A		K	E	I	-	A			V	K	G	R	17
111		A	E							V		S			E	G	Q	A		K	E		-	A			V	K	G	R	16
112		A	E							V		S			E	G	Q	A		K	E		-	I			V	K	G	R	16
113		A	E							V		S			E	G	Q	A		K	E		-	I	A		V	K	G	R	17
114		A	E							V		S			E	G	Q	A		K	E		I	A		V	-	K	G	R	17
115		A	E							V		S			E	G	Q	A		K	E		I	A			-	K	G	R	16
116		A	E							V		S			E	G	Q	A		K	E		I	A			V	G	R	-	16
117		A	E							V		S			E	G	Q	A		K	E		I	A			V	K	R	-	16
118															E	E	E	A	V	R	L		I	C			M	N	T	-	13
119	T	N	M	L	W	Q	V	F		Q	A	R	R	S		L	Y	K	S	Y		S	T	F	T	G	Q	S	H	-	27
120	R	G	K	V	L	W	A	I	F	E	K	A	A	Q	G	E	L	Y	S	S	V	D	S	T	F	T	G	E	A	H	30
121		G	E							V		S		M	E	R	Q	S	V	D	E		I	A			L	K	G	R	18
122		G	E							V		S		M	E		Q	L	V	D	E		I	A			L	K	G	R	17
123		G	E							V		S		M	E	P	Q	S	T	D	E		I	A			L	K	G	R	18
124		G	E							V		S		M		F	Q	S	L	V	E		L	A			L	K	G	R	17
125		G	E							L			Q	M		F	E	S	L	V	L		L	E			D	N	G	-	17

## Sheet: P7
	pos.1	pos.2	pos.3	pos.4	pos.5	pos.6	pos.7	pos.8	pos.9	pos.10	pos.11	pos.12	pos.13	pos.14	pos.15	pos.16	pos.17	pos.18	pos.19	pos.20	pos.21	pos.22	pos.23	pos.24	pos.25	pos.26	pos.27	pos.28	pos.29	pos.30	DISTANCE
P7	H	S	Q	G	T	F	T	S	D	Y	D	K	Y	L	D	S	R	R	A	Q	I	F	Q	Q	W	L	E	A	E	E	30
1											S										D		V					E	G		5
2											S									E	D		V					N	G		6
3											S									E	D		V					N	T	-	7
4											S									E	D		V				V		G	G	7
5											S										D		V							G	4
6											S										D		V								3
7	Y										S				E	E	E	A	V	R	L		I	E			L		G	-	14
8	Y	A	E								S	I	A		E	G	Q	A		K	E		I	A			V	K	G	R	18
9	Y		E								S		L		E	E	E	A	V	R	L		I	E			V	K	G	P	17
10											S							A		A	C		V				L	N	G	G	9
11											S							A		A	K		V				L	N	G	G	9
12											S							C		A	A		V				L	N	G	G	9
13											S							K		A	A		V				L	N	G	G	9
14	Y	A	E				I				S	I	A	E		K	I	H	Q		D		V	N			L		Q	K	18
15	Y	A	E				I				S	I	A	K		K	I	H	Q		D		V	N			L		Q	K	18
16	Y	A	E				I				S	I	A	R		K	I	H	Q		D		V	N			L		Q	K	18
17	Y	A	E				I				S	I	A	F		K	I	H	Q		D		V	N			L		Q	K	18
18	Y	A	E				I				S	I	A	A		K	I	H	Q		D		V	N			L		Q	K	18
19	Y	A	E				I				S	I	E	M		K	I	H	Q		D		V	N			L		Q	K	18
20	Y	A	E				I				S	I	K	M		K	I	H	Q		D		V	N			L		Q	K	18
21	Y	A	E				I				S	I	R	M		K	I	H	Q		D		V	N			L		Q	K	18
22	Y	A	E				I				S	I	F	M		K	I	H	Q		D		V	N			L		Q	K	18
23	Y	A	E				I				S	I	S	M		K	I	H	Q		D		V	N			L		Q	K	18
24	Y		E								S		L	K	E	E	E	A	N	R	L		I	E			L		G	G	17
25	Y		E							L	S	I	L	K	E	K	E	A	N	R	E		V	N			L		G	G	19
26	Y		E								S		L		E	E	E	A	V	R	D		I	E			L		G	G	16
27	Y		E								S		L		E	R	Q	A	I	D	E		V	N			L	K	G	G	17
28		A	E							V	S	S			E	G	Q	A		K	E		I	A			V	K	G	R	17
29	Y		E								S	I				K	E	A		A	A		V				V		G	G	13
30	Y	A	E								S	E				K	Q	A			E		V	N			L		G	G	14
31	Y	A	E								S	I				K	Q	A			E		V	N					G	G	13
32	Y	A	E								S	I				K	Q	A	E	R	E		V	N			L		G	G	16
33	Y	A	E								S	I				K	Q	A	R	E	E		V	N			L		G	G	16
34	Y	A	E								S	I				R	Q	A			E		V	N			L		G	G	14
35	Y	A	E								S	I				E	Q	A			E		V	N			L		G	G	14
36	Y	A	E								S	I				E	I	A			E		V	N			L		G	G	14
37	Y	A	E								S	I				I	E	A			E		V	N			L		G	G	14
38	Y	A	E								S	I				I	K	A			E		V	N			L		G	G	14
39	Y	A	E								S	I		E		K	Q	A			E		V	N			L		G	G	15
40	Y	A	E								S	I		R		K	Q	A			E		V	N			L		G	G	15
41	Y	A	E								S	I	T			K	Q	A			E		V	N			L		G	G	15
42	Y	A	E								S	I				K	Q	A		E	A		V	N			L		G	G	15
43	Y	A	E								S	I				K	Q	A		Y	E		V	N			L		G	G	15
44	Y	A	E								S	I				K	E	A		A	A		V				V		G	G	14
45	Y	A	E				I				S	I	A	M		K	I	H	Q		D		V	N			L		G	G	18
46	A	H	S	Q	G	T	F	T	S	D	Y	S	K	Y	L	D	S			A	A	A	F	V	Q	W	L	M	N	T	28
47	A	H	S	Q	G	T	F	T	S	D	Y	S	K	Y	L	D	S			A	A	A	F	V	Q	W	L	V	A	G	28
48		G	E							L	S		Q	M	E	E	E	C		R	L		I	E			K	N	G	G	18
49		G	D		S		S	D	E	M	N	T	I			N	Q	A		R	D		I	N			I	Q	T	K	21
50		G	D		S		S	D	E	M	N	T	I			G	Q	A		R	D		I	N			I	Q	T	K	21
51		A	E					D		V	S	S			E	G	Q	A		K	E		I	A			V	K	G	R	18
52		A	E					A		V	S	S			E	G	Q	A		K	E		I	A			V	K	G	R	18
53		A	E					K		V	S	S			E	G	Q	A		K	E		I	A			V	K	G	R	18
54		A	E					T		V	S	S			E	G	Q	A		K	E		I	A			V	K	G	R	18
55		A	E							V	L	S			E	G	Q	A		K	E		I	A			V	K	G	R	17
56		A	E							V	S	A			E	G	Q	A		K	E		I	A			V	K	G	R	17
57		A	E							V		S			E	G	Q	A		K	E		I	A			V	K	G	R	16
58		A	E							V	A	S			E	G	Q	A		K	E		I	A			V	K	G	R	17
59	Y	A	P				I				S	I	A	M		K	I	H	Q		D		V	N			L		Q	K	18
60											S									S	E		V				I	S	G	-	8
61											S									S	E		V				I			-	6
62											S									S	E		V				I	S		-	7
63											S					R	A	A		S	D		V				V		G	G	10
64											S							S		R	D		V				V		G	G	8
65											S							S		S	D		V				V		G	G	8
66											S					E	A	A		S	D		V				V		G	G	10
67											S						E	A		S	D		V				V		G	G	9
68											S						A	S		S	D		V				V		G	G	9
69											S						E			R	D		V				V		G	G	8
70		A	E							V	S	S			E	G	Q	A		K	F	I	-	A			V	K	G	R	18
71		A	E							V	S	S			E	-	G	A		K	E		I	A			V	K	G	R	17
72		A	E							V	S	S			E	G	-	-	Q	A	E		I	A			V	K	G	R	18
73		A	E							V	S	S			E	G	Q	-		K	E		I	A			V	K	G	R	17
74		A	E							V	S	S			E	G	Q	-		A	E		I	A			V	K	G	R	17
75		A	E							V	S	S			E	-	-	A		K	E		I	A			V	K	G	R	17
76		A	E							V	S	S			E	-	-	-		A	E		I	A			V	K	G	R	17
77		A	E							V	S	S			E	-	-	-	-	A	E		I	A			V	K	G	R	18
78		R									S						E			R	D		V				V		G	G	9
79			I								S						E			R	D		V				V		G	G	9
80			M								S						E			R	D		V				V		G	G	9
81											S	E					E			R	D		V				V		G	G	9
82											S				E		E			R	D		V				V		G	G	9
83											S						E			R	E		V				V		G	G	8
84											S						E			R	D		V	E			V		G	G	9
85											S						E			R	D		V	A			V		G	G	9
86											S						E			R	D		V				I	S		-	8
87											S						E			R	D		V				I	S		G	8
88									E		S						E			R	D		V				V		G	G	9
89											S						E			S	E		V				I	S		-	8
90											S						I			S	E		V				I	S		-	8
91											S	E								S	E		V				I	S		-	8
92											S	R								S	E		V				I	S		-	8
93											S							A		S	E		V				I	S		-	8
94			I								S									S	E		V				I	S		-	8
95	-	H									S									S	E		V				I	S		-	9
96	-	H	E							V	S	S			E	G	Q	A		K	E		I	A			V	K	G	R	18
97		A	-							V	S	S			E	G	Q	A		K	E		I	A			V	K	G	R	17
98		A	E	T	-					V	S	S			E	G	Q	A		K	E		I	A			V	K	G	R	19
99		A	E		-					V	S	S			E	G	Q	A		K	E		I	A			V	K	G	R	18
100		A	E			T	S	-		V	S	S			E	G	Q	A		K	E		I	A			V	K	G	R	20
101		A	E				S	-		V	S	S			E	G	Q	A		K	E		I	A			V	K	G	R	19
102		A	E					-		V	S	S			E	G	Q	A		K	E		I	A			V	K	G	R	18
103		A	E					-	S	V	S	S			E	G	Q	A		K	E		I	A			V	K	G	R	19
104		A	E					-	S	D	S	S			E	G	Q	A		K	E		I	A			V	K	G	R	19
105		A	E							V	-	S			E	G	Q	A		K	E		I	A			V	K	G	R	17
106		A	E							V	S	S	L	-	E	G	Q	A		K	E		I	A			V	K	G	R	19
107		A	E							V	S	S		-	E	G	Q	A		K	E		I	A			V	K	G	R	18
108		A	E							V	S	S			-	G	Q	A		K	E		I	A			V	K	G	R	17
109		A	E							V	S	S			E	-	Q	A		K	E		I	A			V	K	G	R	17
110		A	E							V	S	S			E	G	Q	A		K	E	I	-	A			V	K	G	R	18
111		A	E							V	S	S			E	G	Q	A		K	E		-	A			V	K	G	R	17
112		A	E							V	S	S			E	G	Q	A		K	E		-	I			V	K	G	R	17
113		A	E							V	S	S			E	G	Q	A		K	E		-	I	A		V	K	G	R	18
114		A	E							V	S	S			E	G	Q	A		K	E		I	A		V	-	K	G	R	18
115		A	E							V	S	S			E	G	Q	A		K	E		I	A			-	K	G	R	17
116		A	E							V	S	S			E	G	Q	A		K	E		I	A			V	G	R	-	17
117		A	E							V	S	S			E	G	Q	A		K	E		I	A			V	K	R	-	17
118											S				E	E	E	A	V	R	L		I	C			M	N	T	-	14
119	T	N	M	L	W	Q	V	F		Q	A	R	R	S		L	Y	K	S	Y	D	S	T	F	T	G	Q	S	H	-	28
120	R	G	K	V	L	W	A	I	F	E	K	A	A	Q	G	E	L	Y	S	S	V	D	S	T	F	T	G	E	A	H	30
121		G	E							V	S	S		M	E	R	Q	S	V	D	E		I	A			L	K	G	R	19
122		G	E							V	S	S		M	E		Q	L	V	D	E		I	A			L	K	G	R	18
123		G	E							V	S	S		M	E	P	Q	S	T	D	E		I	A			L	K	G	R	19
124		G	E							V	S	S		M		F	Q	S	L	V	E		L	A			L	K	G	R	18
125		G	E							L	S		Q	M		F	E	S	L	V	L		L	E			D	N	G	-	18

## Sheet: P8
	pos.1	pos.2	pos.3	pos.4	pos.5	pos.6	pos.7	pos.8	pos.9	pos.10	pos.11	pos.12	pos.13	pos.14	pos.15	pos.16	pos.17	pos.18	pos.19	pos.20	pos.21	pos.22	pos.23	pos.24	pos.25	pos.26	pos.27	pos.28	pos.29	pos.30	DISTANCE
P8	H	S	Q	G	T	F	T	S	D	Y	D	K	Y	L	D	S	R	R	A	H	D	Q	V	Q	W	L	E	A	E	E	30
1											S									Q		F						E	G		5
2											S									E		F						N	G		5
3											S									E		F						N	T	-	6
4											S									E		F					V		G	G	6
5											S									Q		F								G	4
6											S									Q		F									3
7	Y										S				E	E	E	A	V	R	L	F	I	E			L		G	-	15
8	Y	A	E								S	I	A		E	G	Q	A		K	E	F	I	A			V	K	G	R	19
9	Y		E								S		L		E	E	E	A	V	R	L	F	I	E			V	K	G	P	18
10											S							A		A	C	F					L	N	G	G	9
11											S							A		A	K	F					L	N	G	G	9
12											S							C		A	A	F					L	N	G	G	9
13											S							K		A	A	F					L	N	G	G	9
14	Y	A	E				I				S	I	A	E		K	I	H	Q	Q		F		N			L		Q	K	18
15	Y	A	E				I				S	I	A	K		K	I	H	Q	Q		F		N			L		Q	K	18
16	Y	A	E				I				S	I	A	R		K	I	H	Q	Q		F		N			L		Q	K	18
17	Y	A	E				I				S	I	A	F		K	I	H	Q	Q		F		N			L		Q	K	18
18	Y	A	E				I				S	I	A	A		K	I	H	Q	Q		F		N			L		Q	K	18
19	Y	A	E				I				S	I	E	M		K	I	H	Q	Q		F		N			L		Q	K	18
20	Y	A	E				I				S	I	K	M		K	I	H	Q	Q		F		N			L		Q	K	18
21	Y	A	E				I				S	I	R	M		K	I	H	Q	Q		F		N			L		Q	K	18
22	Y	A	E				I				S	I	F	M		K	I	H	Q	Q		F		N			L		Q	K	18
23	Y	A	E				I				S	I	S	M		K	I	H	Q	Q		F		N			L		Q	K	18
24	Y		E								S		L	K	E	E	E	A	N	R	L	F	I	E			L		G	G	18
25	Y		E							L	S	I	L	K	E	K	E	A	N	R	E	F		N			L		G	G	19
26	Y		E								S		L		E	E	E	A	V	R		F	I	E			L		G	G	16
27	Y		E								S		L		E	R	Q	A	I	D	E	F		N			L	K	G	G	17
28		A	E							V	S	S			E	G	Q	A		K	E	F	I	A			V	K	G	R	18
29	Y		E								S	I				K	E	A		A	A	F					V		G	G	13
30	Y	A	E								S	E				K	Q	A		Q	E	F		N			L		G	G	15
31	Y	A	E								S	I				K	Q	A		Q	E	F		N					G	G	14
32	Y	A	E								S	I				K	Q	A	E	R	E	F		N			L		G	G	16
33	Y	A	E								S	I				K	Q	A	R	E	E	F		N			L		G	G	16
34	Y	A	E								S	I				R	Q	A		Q	E	F		N			L		G	G	15
35	Y	A	E								S	I				E	Q	A		Q	E	F		N			L		G	G	15
36	Y	A	E								S	I				E	I	A		Q	E	F		N			L		G	G	15
37	Y	A	E								S	I				I	E	A		Q	E	F		N			L		G	G	15
38	Y	A	E								S	I				I	K	A		Q	E	F		N			L		G	G	15
39	Y	A	E								S	I		E		K	Q	A		Q	E	F		N			L		G	G	16
40	Y	A	E								S	I		R		K	Q	A		Q	E	F		N			L		G	G	16
41	Y	A	E								S	I	T			K	Q	A		Q	E	F		N			L		G	G	16
42	Y	A	E								S	I				K	Q	A		E	A	F		N			L		G	G	15
43	Y	A	E								S	I				K	Q	A		Y	E	F		N			L		G	G	15
44	Y	A	E								S	I				K	E	A		A	A	F					V		G	G	14
45	Y	A	E				I				S	I	A	M		K	I	H	Q	Q		F		N			L		G	G	18
46	A	H	S	Q	G	T	F	T	S	D	Y	S	K	Y	L	D	S			A	A	A	F	V	Q	W	L	M	N	T	28
47	A	H	S	Q	G	T	F	T	S	D	Y	S	K	Y	L	D	S			A	A	A	F	V	Q	W	L	V	A	G	28
48		G	E							L	S		Q	M	E	E	E	C		R	L	F	I	E			K	N	G	G	19
49		G	D		S		S	D	E	M	N	T	I			N	Q	A		R		F	I	N			I	Q	T	K	21
50		G	D		S		S	D	E	M	N	T	I			G	Q	A		R		F	I	N			I	Q	T	K	21
51		A	E					D		V	S	S			E	G	Q	A		K	E	F	I	A			V	K	G	R	19
52		A	E					A		V	S	S			E	G	Q	A		K	E	F	I	A			V	K	G	R	19
53		A	E					K		V	S	S			E	G	Q	A		K	E	F	I	A			V	K	G	R	19
54		A	E					T		V	S	S			E	G	Q	A		K	E	F	I	A			V	K	G	R	19
55		A	E							V	L	S			E	G	Q	A		K	E	F	I	A			V	K	G	R	18
56		A	E							V	S	A			E	G	Q	A		K	E	F	I	A			V	K	G	R	18
57		A	E							V		S			E	G	Q	A		K	E	F	I	A			V	K	G	R	17
58		A	E							V	A	S			E	G	Q	A		K	E	F	I	A			V	K	G	R	18
59	Y	A	P				I				S	I	A	M		K	I	H	Q	Q		F		N			L		Q	K	18
60											S									S	E	F					I	S	G	-	8
61											S									S	E	F					I			-	6
62											S									S	E	F					I	S		-	7
63											S					R	A	A		S		F					V		G	G	9
64											S							S		R		F					V		G	G	7
65											S							S		S		F					V		G	G	7
66											S					E	A	A		S		F					V		G	G	9
67											S						E	A		S		F					V		G	G	8
68											S						A	S		S		F					V		G	G	8
69											S						E			R		F					V		G	G	7
70		A	E							V	S	S			E	G	Q	A		K	F	I	-	A			V	K	G	R	18
71		A	E							V	S	S			E	-	G	A		K	E	F	I	A			V	K	G	R	18
72		A	E							V	S	S			E	G	-	-	Q	A	E	F	I	A			V	K	G	R	19
73		A	E							V	S	S			E	G	Q	-		K	E	F	I	A			V	K	G	R	18
74		A	E							V	S	S			E	G	Q	-		A	E	F	I	A			V	K	G	R	18
75		A	E							V	S	S			E	-	-	A		K	E	F	I	A			V	K	G	R	18
76		A	E							V	S	S			E	-	-	-		A	E	F	I	A			V	K	G	R	18
77		A	E							V	S	S			E	-	-	-	-	A	E	F	I	A			V	K	G	R	19
78		R									S						E			R		F					V		G	G	8
79			I								S						E			R		F					V		G	G	8
80			M								S						E			R		F					V		G	G	8
81											S	E					E			R		F					V		G	G	8
82											S				E		E			R		F					V		G	G	8
83											S						E			R	E	F					V		G	G	8
84											S						E			R		F		E			V		G	G	8
85											S						E			R		F		A			V		G	G	8
86											S						E			R		F					I	S		-	7
87											S						E			R		F					I	S		G	7
88									E		S						E			R		F					V		G	G	8
89											S						E			S	E	F					I	S		-	8
90											S						I			S	E	F					I	S		-	8
91											S	E								S	E	F					I	S		-	8
92											S	R								S	E	F					I	S		-	8
93											S							A		S	E	F					I	S		-	8
94			I								S									S	E	F					I	S		-	8
95	-	H									S									S	E	F					I	S		-	9
96	-	H	E							V	S	S			E	G	Q	A		K	E	F	I	A			V	K	G	R	19
97		A	-							V	S	S			E	G	Q	A		K	E	F	I	A			V	K	G	R	18
98		A	E	T	-					V	S	S			E	G	Q	A		K	E	F	I	A			V	K	G	R	20
99		A	E		-					V	S	S			E	G	Q	A		K	E	F	I	A			V	K	G	R	19
100		A	E			T	S	-		V	S	S			E	G	Q	A		K	E	F	I	A			V	K	G	R	21
101		A	E				S	-		V	S	S			E	G	Q	A		K	E	F	I	A			V	K	G	R	20
102		A	E					-		V	S	S			E	G	Q	A		K	E	F	I	A			V	K	G	R	19
103		A	E					-	S	V	S	S			E	G	Q	A		K	E	F	I	A			V	K	G	R	20
104		A	E					-	S	D	S	S			E	G	Q	A		K	E	F	I	A			V	K	G	R	20
105		A	E							V	-	S			E	G	Q	A		K	E	F	I	A			V	K	G	R	18
106		A	E							V	S	S	L	-	E	G	Q	A		K	E	F	I	A			V	K	G	R	20
107		A	E							V	S	S		-	E	G	Q	A		K	E	F	I	A			V	K	G	R	19
108		A	E							V	S	S			-	G	Q	A		K	E	F	I	A			V	K	G	R	18
109		A	E							V	S	S			E	-	Q	A		K	E	F	I	A			V	K	G	R	18
110		A	E							V	S	S			E	G	Q	A		K	E	I	-	A			V	K	G	R	18
111		A	E							V	S	S			E	G	Q	A		K	E	F	-	A			V	K	G	R	18
112		A	E							V	S	S			E	G	Q	A		K	E	F	-	I			V	K	G	R	18
113		A	E							V	S	S			E	G	Q	A		K	E	F	-	I	A		V	K	G	R	19
114		A	E							V	S	S			E	G	Q	A		K	E	F	I	A		V	-	K	G	R	19
115		A	E							V	S	S			E	G	Q	A		K	E	F	I	A			-	K	G	R	18
116		A	E							V	S	S			E	G	Q	A		K	E	F	I	A			V	G	R	-	18
117		A	E							V	S	S			E	G	Q	A		K	E	F	I	A			V	K	R	-	18
118											S				E	E	E	A	V	R	L	F	I	C			M	N	T	-	15
119	T	N	M	L	W	Q	V	F		Q	A	R	R	S		L	Y	K	S	Y		S	T	F	T	G	Q	S	H	-	27
120	R	G	K	V	L	W	A	I	F	E	K	A	A	Q	G	E	L	Y	S	S	V	D	S	T	F	T	G	E	A	H	30
121		G	E							V	S	S		M	E	R	Q	S	V	D	E	F	I	A			L	K	G	R	20
122		G	E							V	S	S		M	E		Q	L	V	D	E	F	I	A			L	K	G	R	19
123		G	E							V	S	S		M	E	P	Q	S	T	D	E	F	I	A			L	K	G	R	20
124		G	E							V	S	S		M		F	Q	S	L	V	E	F	L	A			L	K	G	R	19
125		G	E							L	S		Q	M		F	E	S	L	V	L	F	L	E			D	N	G	-	19

## Sheet: P9
	pos.1	pos.2	pos.3	pos.4	pos.5	pos.6	pos.7	pos.8	pos.9	pos.10	pos.11	pos.12	pos.13	pos.14	pos.15	pos.16	pos.17	pos.18	pos.19	pos.20	pos.21	pos.22	pos.23	pos.24	pos.25	pos.26	pos.27	pos.28	pos.29	pos.30	DISTANCE
P9	H	S	Q	G	T	F	T	S	D	Y	D	K	Y	L	D	S	R	R	A	Q	C	F	Q	Q	W	L	E	A	E	E	30
1											S										D		V					E	G		5
2											S									E	D		V					N	G		6
3											S									E	D		V					N	T	-	7
4											S									E	D		V				V		G	G	7
5											S										D		V							G	4
6											S										D		V								3
7	Y										S				E	E	E	A	V	R	L		I	E			L		G	-	14
8	Y	A	E								S	I	A		E	G	Q	A		K	E		I	A			V	K	G	R	18
9	Y		E								S		L		E	E	E	A	V	R	L		I	E			V	K	G	P	17
10											S							A		A			V				L	N	G	G	8
11											S							A		A	K		V				L	N	G	G	9
12											S							C		A	A		V				L	N	G	G	9
13											S							K		A	A		V				L	N	G	G	9
14	Y	A	E				I				S	I	A	E		K	I	H	Q		D		V	N			L		Q	K	18
15	Y	A	E				I				S	I	A	K		K	I	H	Q		D		V	N			L		Q	K	18
16	Y	A	E				I				S	I	A	R		K	I	H	Q		D		V	N			L		Q	K	18
17	Y	A	E				I				S	I	A	F		K	I	H	Q		D		V	N			L		Q	K	18
18	Y	A	E				I				S	I	A	A		K	I	H	Q		D		V	N			L		Q	K	18
19	Y	A	E				I				S	I	E	M		K	I	H	Q		D		V	N			L		Q	K	18
20	Y	A	E				I				S	I	K	M		K	I	H	Q		D		V	N			L		Q	K	18
21	Y	A	E				I				S	I	R	M		K	I	H	Q		D		V	N			L		Q	K	18
22	Y	A	E				I				S	I	F	M		K	I	H	Q		D		V	N			L		Q	K	18
23	Y	A	E				I				S	I	S	M		K	I	H	Q		D		V	N			L		Q	K	18
24	Y		E								S		L	K	E	E	E	A	N	R	L		I	E			L		G	G	17
25	Y		E							L	S	I	L	K	E	K	E	A	N	R	E		V	N			L		G	G	19
26	Y		E								S		L		E	E	E	A	V	R	D		I	E			L		G	G	16
27	Y		E								S		L		E	R	Q	A	I	D	E		V	N			L	K	G	G	17
28		A	E							V	S	S			E	G	Q	A		K	E		I	A			V	K	G	R	17
29	Y		E								S	I				K	E	A		A	A		V				V		G	G	13
30	Y	A	E								S	E				K	Q	A			E		V	N			L		G	G	14
31	Y	A	E								S	I				K	Q	A			E		V	N					G	G	13
32	Y	A	E								S	I				K	Q	A	E	R	E		V	N			L		G	G	16
33	Y	A	E								S	I				K	Q	A	R	E	E		V	N			L		G	G	16
34	Y	A	E								S	I				R	Q	A			E		V	N			L		G	G	14
35	Y	A	E								S	I				E	Q	A			E		V	N			L		G	G	14
36	Y	A	E								S	I				E	I	A			E		V	N			L		G	G	14
37	Y	A	E								S	I				I	E	A			E		V	N			L		G	G	14
38	Y	A	E								S	I				I	K	A			E		V	N			L		G	G	14
39	Y	A	E								S	I		E		K	Q	A			E		V	N			L		G	G	15
40	Y	A	E								S	I		R		K	Q	A			E		V	N			L		G	G	15
41	Y	A	E								S	I	T			K	Q	A			E		V	N			L		G	G	15
42	Y	A	E								S	I				K	Q	A		E	A		V	N			L		G	G	15
43	Y	A	E								S	I				K	Q	A		Y	E		V	N			L		G	G	15
44	Y	A	E								S	I				K	E	A		A	A		V				V		G	G	14
45	Y	A	E				I				S	I	A	M		K	I	H	Q		D		V	N			L		G	G	18
46	A	H	S	Q	G	T	F	T	S	D	Y	S	K	Y	L	D	S			A	A	A	F	V	Q	W	L	M	N	T	28
47	A	H	S	Q	G	T	F	T	S	D	Y	S	K	Y	L	D	S			A	A	A	F	V	Q	W	L	V	A	G	28
48		G	E							L	S		Q	M	E	E	E	C		R	L		I	E			K	N	G	G	18
49		G	D		S		S	D	E	M	N	T	I			N	Q	A		R	D		I	N			I	Q	T	K	21
50		G	D		S		S	D	E	M	N	T	I			G	Q	A		R	D		I	N			I	Q	T	K	21
51		A	E					D		V	S	S			E	G	Q	A		K	E		I	A			V	K	G	R	18
52		A	E					A		V	S	S			E	G	Q	A		K	E		I	A			V	K	G	R	18
53		A	E					K		V	S	S			E	G	Q	A		K	E		I	A			V	K	G	R	18
54		A	E					T		V	S	S			E	G	Q	A		K	E		I	A			V	K	G	R	18
55		A	E							V	L	S			E	G	Q	A		K	E		I	A			V	K	G	R	17
56		A	E							V	S	A			E	G	Q	A		K	E		I	A			V	K	G	R	17
57		A	E							V		S			E	G	Q	A		K	E		I	A			V	K	G	R	16
58		A	E							V	A	S			E	G	Q	A		K	E		I	A			V	K	G	R	17
59	Y	A	P				I				S	I	A	M		K	I	H	Q		D		V	N			L		Q	K	18
60											S									S	E		V				I	S	G	-	8
61											S									S	E		V				I			-	6
62											S									S	E		V				I	S		-	7
63											S					R	A	A		S	D		V				V		G	G	10
64											S							S		R	D		V				V		G	G	8
65											S							S		S	D		V				V		G	G	8
66											S					E	A	A		S	D		V				V		G	G	10
67											S						E	A		S	D		V				V		G	G	9
68											S						A	S		S	D		V				V		G	G	9
69											S						E			R	D		V				V		G	G	8
70		A	E							V	S	S			E	G	Q	A		K	F	I	-	A			V	K	G	R	18
71		A	E							V	S	S			E	-	G	A		K	E		I	A			V	K	G	R	17
72		A	E							V	S	S			E	G	-	-	Q	A	E		I	A			V	K	G	R	18
73		A	E							V	S	S			E	G	Q	-		K	E		I	A			V	K	G	R	17
74		A	E							V	S	S			E	G	Q	-		A	E		I	A			V	K	G	R	17
75		A	E							V	S	S			E	-	-	A		K	E		I	A			V	K	G	R	17
76		A	E							V	S	S			E	-	-	-		A	E		I	A			V	K	G	R	17
77		A	E							V	S	S			E	-	-	-	-	A	E		I	A			V	K	G	R	18
78		R									S						E			R	D		V				V		G	G	9
79			I								S						E			R	D		V				V		G	G	9
80			M								S						E			R	D		V				V		G	G	9
81											S	E					E			R	D		V				V		G	G	9
82											S				E		E			R	D		V				V		G	G	9
83											S						E			R	E		V				V		G	G	8
84											S						E			R	D		V	E			V		G	G	9
85											S						E			R	D		V	A			V		G	G	9
86											S						E			R	D		V				I	S		-	8
87											S						E			R	D		V				I	S		G	8
88									E		S						E			R	D		V				V		G	G	9
89											S						E			S	E		V				I	S		-	8
90											S						I			S	E		V				I	S		-	8
91											S	E								S	E		V				I	S		-	8
92											S	R								S	E		V				I	S		-	8
93											S							A		S	E		V				I	S		-	8
94			I								S									S	E		V				I	S		-	8
95	-	H									S									S	E		V				I	S		-	9
96	-	H	E							V	S	S			E	G	Q	A		K	E		I	A			V	K	G	R	18
97		A	-							V	S	S			E	G	Q	A		K	E		I	A			V	K	G	R	17
98		A	E	T	-					V	S	S			E	G	Q	A		K	E		I	A			V	K	G	R	19
99		A	E		-					V	S	S			E	G	Q	A		K	E		I	A			V	K	G	R	18
100		A	E			T	S	-		V	S	S			E	G	Q	A		K	E		I	A			V	K	G	R	20
101		A	E				S	-		V	S	S			E	G	Q	A		K	E		I	A			V	K	G	R	19
102		A	E					-		V	S	S			E	G	Q	A		K	E		I	A			V	K	G	R	18
103		A	E					-	S	V	S	S			E	G	Q	A		K	E		I	A			V	K	G	R	19
104		A	E					-	S	D	S	S			E	G	Q	A		K	E		I	A			V	K	G	R	19
105		A	E							V	-	S			E	G	Q	A		K	E		I	A			V	K	G	R	17
106		A	E							V	S	S	L	-	E	G	Q	A		K	E		I	A			V	K	G	R	19
107		A	E							V	S	S		-	E	G	Q	A		K	E		I	A			V	K	G	R	18
108		A	E							V	S	S			-	G	Q	A		K	E		I	A			V	K	G	R	17
109		A	E							V	S	S			E	-	Q	A		K	E		I	A			V	K	G	R	17
110		A	E							V	S	S			E	G	Q	A		K	E	I	-	A			V	K	G	R	18
111		A	E							V	S	S			E	G	Q	A		K	E		-	A			V	K	G	R	17
112		A	E							V	S	S			E	G	Q	A		K	E		-	I			V	K	G	R	17
113		A	E							V	S	S			E	G	Q	A		K	E		-	I	A		V	K	G	R	18
114		A	E							V	S	S			E	G	Q	A		K	E		I	A		V	-	K	G	R	18
115		A	E							V	S	S			E	G	Q	A		K	E		I	A			-	K	G	R	17
116		A	E							V	S	S			E	G	Q	A		K	E		I	A			V	G	R	-	17
117		A	E							V	S	S			E	G	Q	A		K	E		I	A			V	K	R	-	17
118											S				E	E	E	A	V	R	L		I	C			M	N	T	-	14
119	T	N	M	L	W	Q	V	F		Q	A	R	R	S		L	Y	K	S	Y	D	S	T	F	T	G	Q	S	H	-	28
120	R	G	K	V	L	W	A	I	F	E	K	A	A	Q	G	E	L	Y	S	S	V	D	S	T	F	T	G	E	A	H	30
121		G	E							V	S	S		M	E	R	Q	S	V	D	E		I	A			L	K	G	R	19
122		G	E							V	S	S		M	E		Q	L	V	D	E		I	A			L	K	G	R	18
123		G	E							V	S	S		M	E	P	Q	S	T	D	E		I	A			L	K	G	R	19
124		G	E							V	S	S		M		F	Q	S	L	V	E		L	A			L	K	G	R	18
125		G	E							L	S		Q	M		F	E	S	L	V	L		L	E			D	N	G	-	18

## Sheet: P10
	pos.1	pos.2	pos.3	pos.4	pos.5	pos.6	pos.7	pos.8	pos.9	pos.10	pos.11	pos.12	pos.13	pos.14	pos.15	pos.16	pos.17	pos.18	pos.19	pos.20	pos.21	pos.22	pos.23	pos.24	pos.25	pos.26	pos.27	pos.28	pos.29	pos.30	DISTANCE
P10	H	S	Q	G	T	F	T	S	D	Y	D	K	Y	L	D	S	R	R	A	Q	T	F	R	Q	W	L	E	A	E	E	30
1											S										D		V					E	G		5
2											S									E	D		V					N	G		6
3											S									E	D		V					N	T	-	7
4											S									E	D		V				V		G	G	7
5											S										D		V							G	4
6											S										D		V								3
7	Y										S				E	E	E	A	V	R	L		I	E			L		G	-	14
8	Y	A	E								S	I	A		E	G	Q	A		K	E		I	A			V	K	G	R	18
9	Y		E								S		L		E	E	E	A	V	R	L		I	E			V	K	G	P	17
10											S							A		A	C		V				L	N	G	G	9
11											S							A		A	K		V				L	N	G	G	9
12											S							C		A	A		V				L	N	G	G	9
13											S							K		A	A		V				L	N	G	G	9
14	Y	A	E				I				S	I	A	E		K	I	H	Q		D		V	N			L		Q	K	18
15	Y	A	E				I				S	I	A	K		K	I	H	Q		D		V	N			L		Q	K	18
16	Y	A	E				I				S	I	A	R		K	I	H	Q		D		V	N			L		Q	K	18
17	Y	A	E				I				S	I	A	F		K	I	H	Q		D		V	N			L		Q	K	18
18	Y	A	E				I				S	I	A	A		K	I	H	Q		D		V	N			L		Q	K	18
19	Y	A	E				I				S	I	E	M		K	I	H	Q		D		V	N			L		Q	K	18
20	Y	A	E				I				S	I	K	M		K	I	H	Q		D		V	N			L		Q	K	18
21	Y	A	E				I				S	I	R	M		K	I	H	Q		D		V	N			L		Q	K	18
22	Y	A	E				I				S	I	F	M		K	I	H	Q		D		V	N			L		Q	K	18
23	Y	A	E				I				S	I	S	M		K	I	H	Q		D		V	N			L		Q	K	18
24	Y		E								S		L	K	E	E	E	A	N	R	L		I	E			L		G	G	17
25	Y		E							L	S	I	L	K	E	K	E	A	N	R	E		V	N			L		G	G	19
26	Y		E								S		L		E	E	E	A	V	R	D		I	E			L		G	G	16
27	Y		E								S		L		E	R	Q	A	I	D	E		V	N			L	K	G	G	17
28		A	E							V	S	S			E	G	Q	A		K	E		I	A			V	K	G	R	17
29	Y		E								S	I				K	E	A		A	A		V				V		G	G	13
30	Y	A	E								S	E				K	Q	A			E		V	N			L		G	G	14
31	Y	A	E								S	I				K	Q	A			E		V	N					G	G	13
32	Y	A	E								S	I				K	Q	A	E	R	E		V	N			L		G	G	16
33	Y	A	E								S	I				K	Q	A	R	E	E		V	N			L		G	G	16
34	Y	A	E								S	I				R	Q	A			E		V	N			L		G	G	14
35	Y	A	E								S	I				E	Q	A			E		V	N			L		G	G	14
36	Y	A	E								S	I				E	I	A			E		V	N			L		G	G	14
37	Y	A	E								S	I				I	E	A			E		V	N			L		G	G	14
38	Y	A	E								S	I				I	K	A			E		V	N			L		G	G	14
39	Y	A	E								S	I		E		K	Q	A			E		V	N			L		G	G	15
40	Y	A	E								S	I		R		K	Q	A			E		V	N			L		G	G	15
41	Y	A	E								S	I	T			K	Q	A			E		V	N			L		G	G	15
42	Y	A	E								S	I				K	Q	A		E	A		V	N			L		G	G	15
43	Y	A	E								S	I				K	Q	A		Y	E		V	N			L		G	G	15
44	Y	A	E								S	I				K	E	A		A	A		V				V		G	G	14
45	Y	A	E				I				S	I	A	M		K	I	H	Q		D		V	N			L		G	G	18
46	A	H	S	Q	G	T	F	T	S	D	Y	S	K	Y	L	D	S			A	A	A	F	V	Q	W	L	M	N	T	28
47	A	H	S	Q	G	T	F	T	S	D	Y	S	K	Y	L	D	S			A	A	A	F	V	Q	W	L	V	A	G	28
48		G	E							L	S		Q	M	E	E	E	C		R	L		I	E			K	N	G	G	18
49		G	D		S		S	D	E	M	N	T	I			N	Q	A		R	D		I	N			I	Q	T	K	21
50		G	D		S		S	D	E	M	N	T	I			G	Q	A		R	D		I	N			I	Q	T	K	21
51		A	E					D		V	S	S			E	G	Q	A		K	E		I	A			V	K	G	R	18
52		A	E					A		V	S	S			E	G	Q	A		K	E		I	A			V	K	G	R	18
53		A	E					K		V	S	S			E	G	Q	A		K	E		I	A			V	K	G	R	18
54		A	E					T		V	S	S			E	G	Q	A		K	E		I	A			V	K	G	R	18
55		A	E							V	L	S			E	G	Q	A		K	E		I	A			V	K	G	R	17
56		A	E							V	S	A			E	G	Q	A		K	E		I	A			V	K	G	R	17
57		A	E							V		S			E	G	Q	A		K	E		I	A			V	K	G	R	16
58		A	E							V	A	S			E	G	Q	A		K	E		I	A			V	K	G	R	17
59	Y	A	P				I				S	I	A	M		K	I	H	Q		D		V	N			L		Q	K	18
60											S									S	E		V				I	S	G	-	8
61											S									S	E		V				I			-	6
62											S									S	E		V				I	S		-	7
63											S					R	A	A		S	D		V				V		G	G	10
64											S							S		R	D		V				V		G	G	8
65											S							S		S	D		V				V		G	G	8
66											S					E	A	A		S	D		V				V		G	G	10
67											S						E	A		S	D		V				V		G	G	9
68											S						A	S		S	D		V				V		G	G	9
69											S						E			R	D		V				V		G	G	8
70		A	E							V	S	S			E	G	Q	A		K	F	I	-	A			V	K	G	R	18
71		A	E							V	S	S			E	-	G	A		K	E		I	A			V	K	G	R	17
72		A	E							V	S	S			E	G	-	-	Q	A	E		I	A			V	K	G	R	18
73		A	E							V	S	S			E	G	Q	-		K	E		I	A			V	K	G	R	17
74		A	E							V	S	S			E	G	Q	-		A	E		I	A			V	K	G	R	17
75		A	E							V	S	S			E	-	-	A		K	E		I	A			V	K	G	R	17
76		A	E							V	S	S			E	-	-	-		A	E		I	A			V	K	G	R	17
77		A	E							V	S	S			E	-	-	-	-	A	E		I	A			V	K	G	R	18
78		R									S						E			R	D		V				V		G	G	9
79			I								S						E			R	D		V				V		G	G	9
80			M								S						E			R	D		V				V		G	G	9
81											S	E					E			R	D		V				V		G	G	9
82											S				E		E			R	D		V				V		G	G	9
83											S						E			R	E		V				V		G	G	8
84											S						E			R	D		V	E			V		G	G	9
85											S						E			R	D		V	A			V		G	G	9
86											S						E			R	D		V				I	S		-	8
87											S						E			R	D		V				I	S		G	8
88									E		S						E			R	D		V				V		G	G	9
89											S						E			S	E		V				I	S		-	8
90											S						I			S	E		V				I	S		-	8
91											S	E								S	E		V				I	S		-	8
92											S	R								S	E		V				I	S		-	8
93											S							A		S	E		V				I	S		-	8
94			I								S									S	E		V				I	S		-	8
95	-	H									S									S	E		V				I	S		-	9
96	-	H	E							V	S	S			E	G	Q	A		K	E		I	A			V	K	G	R	18
97		A	-							V	S	S			E	G	Q	A		K	E		I	A			V	K	G	R	17
98		A	E	T	-					V	S	S			E	G	Q	A		K	E		I	A			V	K	G	R	19
99		A	E		-					V	S	S			E	G	Q	A		K	E		I	A			V	K	G	R	18
100		A	E			T	S	-		V	S	S			E	G	Q	A		K	E		I	A			V	K	G	R	20
101		A	E				S	-		V	S	S			E	G	Q	A		K	E		I	A			V	K	G	R	19
102		A	E					-		V	S	S			E	G	Q	A		K	E		I	A			V	K	G	R	18
103		A	E					-	S	V	S	S			E	G	Q	A		K	E		I	A			V	K	G	R	19
104		A	E					-	S	D	S	S			E	G	Q	A		K	E		I	A			V	K	G	R	19
105		A	E							V	-	S			E	G	Q	A		K	E		I	A			V	K	G	R	17
106		A	E							V	S	S	L	-	E	G	Q	A		K	E		I	A			V	K	G	R	19
107		A	E							V	S	S		-	E	G	Q	A		K	E		I	A			V	K	G	R	18
108		A	E							V	S	S			-	G	Q	A		K	E		I	A			V	K	G	R	17
109		A	E							V	S	S			E	-	Q	A		K	E		I	A			V	K	G	R	17
110		A	E							V	S	S			E	G	Q	A		K	E	I	-	A			V	K	G	R	18
111		A	E							V	S	S			E	G	Q	A		K	E		-	A			V	K	G	R	17
112		A	E							V	S	S			E	G	Q	A		K	E		-	I			V	K	G	R	17
113		A	E							V	S	S			E	G	Q	A		K	E		-	I	A		V	K	G	R	18
114		A	E							V	S	S			E	G	Q	A		K	E		I	A		V	-	K	G	R	18
115		A	E							V	S	S			E	G	Q	A		K	E		I	A			-	K	G	R	17
116		A	E							V	S	S			E	G	Q	A		K	E		I	A			V	G	R	-	17
117		A	E							V	S	S			E	G	Q	A		K	E		I	A			V	K	R	-	17
118											S				E	E	E	A	V	R	L		I	C			M	N	T	-	14
119	T	N	M	L	W	Q	V	F		Q	A	R	R	S		L	Y	K	S	Y	D	S	T	F	T	G	Q	S	H	-	28
120	R	G	K	V	L	W	A	I	F	E	K	A	A	Q	G	E	L	Y	S	S	V	D	S	T	F	T	G	E	A	H	30
121		G	E							V	S	S		M	E	R	Q	S	V	D	E		I	A			L	K	G	R	19
122		G	E							V	S	S		M	E		Q	L	V	D	E		I	A			L	K	G	R	18
123		G	E							V	S	S		M	E	P	Q	S	T	D	E		I	A			L	K	G	R	19
124		G	E							V	S	S		M		F	Q	S	L	V	E		L	A			L	K	G	R	18
125		G	E							L	S		Q	M		F	E	S	L	V	L		L	E			D	N	G	-	18

[truncated: 5 more sheets: P11, P12, P13, P14, P15]
